# Supplementary material for: ﻿First insights into the phylogeny of the order Cribrariales (Amoebozoa, Myxomycetes), with the definite exclusion of the genus Enteridium
Source: IMA Fungus. 2025 Oct 2;16:e159960. doi: 10.3897/imafungus.16.159960 (PMC12511878; doi:10.3897/imafungus.16.159960)
Supplement: XML Treatment for Enteridium [file imafungus.16.159960-treatment1.xml]

<!DOCTYPE tp:taxon-treatment
  PUBLIC "-//TaxonX//DTD Taxonomic Treatment Publishing DTD v0 20100105//EN" "tax-treatment-NSO.dtd">
<tp:taxon-treatment xmlns:tp="http://www.plazi.org/taxpub"><tp:treatment-meta><kwd-group><label>Taxon classification</label><kwd>
                <named-content content-type="kingdom">Animalia</named-content>
              </kwd><kwd>
                <named-content content-type="order">Cribrariales</named-content>
              </kwd><kwd>
                <named-content content-type="family">Dianemataceae</named-content>
              </kwd></kwd-group><mixed-citation publication-type="journal"><person-group><name><surname>Zamora</surname><given-names>Juan Carlos</given-names></name><name><surname>Rodrigues</surname><given-names>Daniel</given-names></name><name><surname>García-Cunchillos</surname><given-names>Iván</given-names></name><name><surname>Lado</surname><given-names>Carlos</given-names></name></person-group><article-title>﻿First insights into the phylogeny of the order <italic><tp:taxon-name><tp:taxon-name-part taxon-name-part-type="order">Cribrariales</tp:taxon-name-part></tp:taxon-name></italic> (<italic><tp:taxon-name><tp:taxon-name-part taxon-name-part-type="phylum">Amoebozoa</tp:taxon-name-part></tp:taxon-name></italic>, <italic><tp:taxon-name><tp:taxon-name-part taxon-name-part-type="class">Myxomycetes</tp:taxon-name-part></tp:taxon-name></italic>), with the definite exclusion of the genus <italic><tp:taxon-name><tp:taxon-name-part taxon-name-part-type="genus" reg="Enteridium">Enteridium</tp:taxon-name-part></tp:taxon-name></italic></article-title><source>IMA Fungus</source><day>02</day><month>10</month><year>2025</year><volume>16</volume><pub-id pub-id-type="doi">10.3897/imafungus.16.159960</pub-id></mixed-citation></tp:treatment-meta><tp:nomenclature><label>﻿</label><tp:taxon-name><object-id xmlns:xlink="http://www.w3.org/1999/xlink" content-type="arpha" xlink:type="simple">622EFCC8-6B96-512B-A50E-782F40F9C184</object-id>
              <tp:taxon-name-part taxon-name-part-type="genus" reg="Enteridium">Enteridium</tp:taxon-name-part>
              <object-id xmlns:xlink="http://www.w3.org/1999/xlink" content-type="mycobank" xlink:type="simple">12084</object-id>
            </tp:taxon-name><tp:taxon-authority>Ehrenb., Jahrb. Gewächsk. 1(2): 55. 1819</tp:taxon-authority><xref ref-type="fig" rid="F5">Fig. 6</xref><tp:nomenclature-citation-list><tp:nomenclature-citation><tp:taxon-name>
                  <tp:taxon-name-part taxon-name-part-type="genus" reg="Licaethalium"/>
                </tp:taxon-name><comment>≡ <tp:taxon-name><tp:taxon-name-part taxon-name-part-type="genus" reg="Licaethalium">Licaethalium</tp:taxon-name-part></tp:taxon-name> Rostaf., Vers. Syst. Mycetozoen: 4. 1873, nom. illeg. (Art. 52.1). </comment></tp:nomenclature-citation></tp:nomenclature-citation-list></tp:nomenclature><tp:treatment-sec sec-type="material" id="SECID0EFODI"><title>Type.</title><p><italic><tp:taxon-name><tp:taxon-name-part taxon-name-part-type="genus" reg="Enteridium">Enteridium</tp:taxon-name-part> <tp:taxon-name-part taxon-name-part-type="species" reg="olivaceum">olivaceum</tp:taxon-name-part></tp:taxon-name></italic> Ehrenb., Jahrb. Gewächsk. 1(2): 57. 1819.</p></tp:treatment-sec><tp:treatment-sec sec-type="Updated diagnosis" id="SECID0EWODI"><title>Updated diagnosis.</title><p>Within the family <italic><tp:taxon-name><tp:taxon-name-part taxon-name-part-type="family">Dianemataceae</tp:taxon-name-part></tp:taxon-name></italic>, <italic><tp:taxon-name><tp:taxon-name-part taxon-name-part-type="genus" reg="Enteridium">Enteridium</tp:taxon-name-part></tp:taxon-name></italic> is characterized by the flat, usually effused sporophores with either a pseudocapillitium consisting of perforated plates or flat pillar-like structures, a true capillitium of sparse, simple threads, or lacking any capillitium or pseudocapillitium, and free or clustered spores, ornamented with warts or spines, these concentrated on the outer side of the cluster when the spores are not free.</p></tp:treatment-sec><tp:treatment-sec sec-type="﻿Accepted species names" id="SECID0EJPDI"><title>﻿Accepted species names</title></tp:treatment-sec><tp:treatment-sec><!--Section generated to contain objects referenced in tp:taxon-treatment.--><fig id="F5" position="float" orientation="portrait"><object-id xmlns:xlink="http://www.w3.org/1999/xlink" content-type="doi" xlink:type="simple">10.3897/imafungus.16.159960.figure6</object-id><object-id xmlns:xlink="http://www.w3.org/1999/xlink" content-type="arpha" xlink:type="simple">593DDB7F-F54A-5FA9-8C45-7B4965D9B773</object-id><label>Figure 6.</label><caption><p>Morphological traits in the genus <italic><tp:taxon-name><tp:taxon-name-part taxon-name-part-type="genus" reg="Enteridium">Enteridium</tp:taxon-name-part></tp:taxon-name></italic>. A Dried sclerotized plasmodium of <italic><tp:taxon-name><tp:taxon-name-part taxon-name-part-type="genus" reg="Enteridium">E.</tp:taxon-name-part> <tp:taxon-name-part taxon-name-part-type="species" reg="variabile">variabile</tp:taxon-name-part></tp:taxon-name></italic> (≡ <italic><tp:taxon-name><tp:taxon-name-part taxon-name-part-type="genus" reg="Licea">Licea</tp:taxon-name-part> <tp:taxon-name-part taxon-name-part-type="species" reg="variabilis">variabilis</tp:taxon-name-part></tp:taxon-name></italic>) (G00586174) still showing a bright orange pigmentation; B–D mature sporophores of: <italic><tp:taxon-name><tp:taxon-name-part taxon-name-part-type="genus" reg="Enteridium">E.</tp:taxon-name-part> <tp:taxon-name-part taxon-name-part-type="species" reg="olivaceum">olivaceum</tp:taxon-name-part></tp:taxon-name></italic> (B, C, Meyer 47160, image C showing a detail of the reticulate and membranous pseudocapillitium), <italic><tp:taxon-name><tp:taxon-name-part taxon-name-part-type="genus" reg="Enteridium">E.</tp:taxon-name-part> <tp:taxon-name-part taxon-name-part-type="species" reg="variabile">variabile</tp:taxon-name-part></tp:taxon-name></italic> (D, G00586174), and <italic><tp:taxon-name><tp:taxon-name-part taxon-name-part-type="genus" reg="Enteridium">E.</tp:taxon-name-part> <tp:taxon-name-part taxon-name-part-type="species" reg="corticatum">corticatum</tp:taxon-name-part></tp:taxon-name></italic> (≡ <italic><tp:taxon-name><tp:taxon-name-part taxon-name-part-type="genus" reg="Dianema">Dianema</tp:taxon-name-part> <tp:taxon-name-part taxon-name-part-type="species" reg="corticatum">corticatum</tp:taxon-name-part></tp:taxon-name></italic>) (E, Meyer 24378); F–I spores under the light microscope of <italic><tp:taxon-name><tp:taxon-name-part taxon-name-part-type="genus" reg="Enteridium">E.</tp:taxon-name-part> <tp:taxon-name-part taxon-name-part-type="species" reg="variabile">variabile</tp:taxon-name-part></tp:taxon-name></italic> (F, G00586174), <italic><tp:taxon-name><tp:taxon-name-part taxon-name-part-type="genus" reg="Enteridium">E.</tp:taxon-name-part> <tp:taxon-name-part taxon-name-part-type="species" reg="olivaceum">olivaceum</tp:taxon-name-part></tp:taxon-name></italic> (G, Meyer 47160), <tp:taxon-name><tp:taxon-name-part taxon-name-part-type="genus" reg="Enteridium">E.</tp:taxon-name-part> <tp:taxon-name-part taxon-name-part-type="uncertainty-rank">cf.</tp:taxon-name-part> <tp:taxon-name-part taxon-name-part-type="species" reg="liceoides">liceoides</tp:taxon-name-part></tp:taxon-name> (H, Woerly 3435a), and <italic><tp:taxon-name><tp:taxon-name-part taxon-name-part-type="genus" reg="Enteridium">E.</tp:taxon-name-part> <tp:taxon-name-part taxon-name-part-type="species" reg="corticatum">corticatum</tp:taxon-name-part></tp:taxon-name></italic> (I, Meyer 24378); J true capillitium of <italic><tp:taxon-name><tp:taxon-name-part taxon-name-part-type="genus" reg="Enteridium">E.</tp:taxon-name-part> <tp:taxon-name-part taxon-name-part-type="species" reg="corticatum">corticatum</tp:taxon-name-part></tp:taxon-name></italic> (Meyer 24378) with typical bead-like thickenings; K, L scanning electron microphotographs of <italic><tp:taxon-name><tp:taxon-name-part taxon-name-part-type="genus" reg="Enteridium">E.</tp:taxon-name-part> <tp:taxon-name-part taxon-name-part-type="species" reg="olivaceum">olivaceum</tp:taxon-name-part></tp:taxon-name></italic> (MA-Fungi 57408) showing a spore cluster (K) and pseudocapillitial plates (L). Scale bars: 1 mm (A, B, D, E); 0.2 mm (C); 10 µm (F–J); 2 µm (K); 50 µm (L).</p></caption><graphic xmlns:xlink="http://www.w3.org/1999/xlink" xlink:href="imafungus-16-e159960-g006.jpg" position="float" orientation="portrait" xlink:type="simple" id="oo_1428815.jpg"><uri content-type="original_file" xlink:type="simple">https://binary.pensoft.net/fig/1428815</uri></graphic></fig></tp:treatment-sec></tp:taxon-treatment>
