# Supplementary material for: ﻿First insights into the phylogeny of the order Cribrariales (Amoebozoa, Myxomycetes), with the definite exclusion of the genus Enteridium
Source: IMA Fungus. 2025 Oct 2;16:e159960. doi: 10.3897/imafungus.16.159960 (PMC12511878; doi:10.3897/imafungus.16.159960)
Supplement: XML Treatment for Enteridium olivaceum [file imafungus.16.159960-treatment2.xml]

<!DOCTYPE tp:taxon-treatment
  PUBLIC "-//TaxonX//DTD Taxonomic Treatment Publishing DTD v0 20100105//EN" "tax-treatment-NSO.dtd">
<tp:taxon-treatment xmlns:tp="http://www.plazi.org/taxpub"><tp:treatment-meta><kwd-group><label>Taxon classification</label><kwd>
                <named-content content-type="kingdom">Animalia</named-content>
              </kwd><kwd>
                <named-content content-type="order">Cribrariales</named-content>
              </kwd><kwd>
                <named-content content-type="family">Dianemataceae</named-content>
              </kwd></kwd-group><mixed-citation publication-type="journal"><person-group><name><surname>Zamora</surname><given-names>Juan Carlos</given-names></name><name><surname>Rodrigues</surname><given-names>Daniel</given-names></name><name><surname>García-Cunchillos</surname><given-names>Iván</given-names></name><name><surname>Lado</surname><given-names>Carlos</given-names></name></person-group><article-title>﻿First insights into the phylogeny of the order <italic><tp:taxon-name><tp:taxon-name-part taxon-name-part-type="order">Cribrariales</tp:taxon-name-part></tp:taxon-name></italic> (<italic><tp:taxon-name><tp:taxon-name-part taxon-name-part-type="phylum">Amoebozoa</tp:taxon-name-part></tp:taxon-name></italic>, <italic><tp:taxon-name><tp:taxon-name-part taxon-name-part-type="class">Myxomycetes</tp:taxon-name-part></tp:taxon-name></italic>), with the definite exclusion of the genus <italic><tp:taxon-name><tp:taxon-name-part taxon-name-part-type="genus" reg="Enteridium">Enteridium</tp:taxon-name-part></tp:taxon-name></italic></article-title><source>IMA Fungus</source><day>02</day><month>10</month><year>2025</year><volume>16</volume><pub-id pub-id-type="doi">10.3897/imafungus.16.159960</pub-id></mixed-citation></tp:treatment-meta><tp:nomenclature><label>﻿</label><tp:taxon-name><object-id xmlns:xlink="http://www.w3.org/1999/xlink" content-type="arpha" xlink:type="simple">B5A79A2C-A8E0-591C-BD8B-A96D612126A9</object-id>
              <tp:taxon-name-part taxon-name-part-type="genus" reg="Enteridium">Enteridium</tp:taxon-name-part>
              <tp:taxon-name-part taxon-name-part-type="species" reg="olivaceum">olivaceum</tp:taxon-name-part>
              <object-id xmlns:xlink="http://www.w3.org/1999/xlink" content-type="mycobank" xlink:type="simple">148249</object-id>
            </tp:taxon-name><tp:taxon-authority>Ehrenb., Jahrb. Gewächsk. 1(2): 57. 1819</tp:taxon-authority><tp:nomenclature-citation-list><tp:nomenclature-citation><tp:taxon-name>
                  <tp:taxon-name-part taxon-name-part-type="genus" reg="Reticularia"/>
                  <tp:taxon-name-part taxon-name-part-type="species" reg="olivacea"/>
                </tp:taxon-name><comment>≡ <tp:taxon-name><tp:taxon-name-part taxon-name-part-type="genus" reg="Reticularia">Reticularia</tp:taxon-name-part> <tp:taxon-name-part taxon-name-part-type="species" reg="olivacea">olivacea</tp:taxon-name-part></tp:taxon-name> (Ehrenb.) Fr., Syst. Mycol. 3: 89. 1829. </comment></tp:nomenclature-citation></tp:nomenclature-citation-list></tp:nomenclature></tp:taxon-treatment>
