# Supplementary material for: ﻿First insights into the phylogeny of the order Cribrariales (Amoebozoa, Myxomycetes), with the definite exclusion of the genus Enteridium
Source: IMA Fungus. 2025 Oct 2;16:e159960. doi: 10.3897/imafungus.16.159960 (PMC12511878; doi:10.3897/imafungus.16.159960)
Supplement: XML Treatment for Enteridium simulans [file imafungus.16.159960-treatment3.xml]

<!DOCTYPE tp:taxon-treatment
  PUBLIC "-//TaxonX//DTD Taxonomic Treatment Publishing DTD v0 20100105//EN" "tax-treatment-NSO.dtd">
<tp:taxon-treatment xmlns:tp="http://www.plazi.org/taxpub"><tp:treatment-meta><kwd-group><label>Taxon classification</label><kwd>
                <named-content content-type="kingdom">Animalia</named-content>
              </kwd><kwd>
                <named-content content-type="order">Cribrariales</named-content>
              </kwd><kwd>
                <named-content content-type="family">Dianemataceae</named-content>
              </kwd></kwd-group><mixed-citation publication-type="journal"><person-group><name><surname>Zamora</surname><given-names>Juan Carlos</given-names></name><name><surname>Rodrigues</surname><given-names>Daniel</given-names></name><name><surname>García-Cunchillos</surname><given-names>Iván</given-names></name><name><surname>Lado</surname><given-names>Carlos</given-names></name></person-group><article-title>﻿First insights into the phylogeny of the order <italic><tp:taxon-name><tp:taxon-name-part taxon-name-part-type="order">Cribrariales</tp:taxon-name-part></tp:taxon-name></italic> (<italic><tp:taxon-name><tp:taxon-name-part taxon-name-part-type="phylum">Amoebozoa</tp:taxon-name-part></tp:taxon-name></italic>, <italic><tp:taxon-name><tp:taxon-name-part taxon-name-part-type="class">Myxomycetes</tp:taxon-name-part></tp:taxon-name></italic>), with the definite exclusion of the genus <italic><tp:taxon-name><tp:taxon-name-part taxon-name-part-type="genus" reg="Enteridium">Enteridium</tp:taxon-name-part></tp:taxon-name></italic></article-title><source>IMA Fungus</source><day>02</day><month>10</month><year>2025</year><volume>16</volume><pub-id pub-id-type="doi">10.3897/imafungus.16.159960</pub-id></mixed-citation></tp:treatment-meta><tp:nomenclature><label>﻿</label><tp:taxon-name><object-id xmlns:xlink="http://www.w3.org/1999/xlink" content-type="arpha" xlink:type="simple">905DB41A-DBB8-5096-97A1-AEBB440AAF33</object-id>
              <tp:taxon-name-part taxon-name-part-type="genus" reg="Enteridium">Enteridium</tp:taxon-name-part>
              <tp:taxon-name-part taxon-name-part-type="species" reg="simulans">simulans</tp:taxon-name-part>
              <object-id xmlns:xlink="http://www.w3.org/1999/xlink" content-type="mycobank" xlink:type="simple">222329</object-id>
            </tp:taxon-name><tp:taxon-authority>Rostaf., Sluzowce monogr. suppl.: 30. 1876</tp:taxon-authority><tp:nomenclature-citation-list><tp:nomenclature-citation><tp:taxon-name>
                  <tp:taxon-name-part taxon-name-part-type="genus" reg="Reticularia"/>
                  <tp:taxon-name-part taxon-name-part-type="species" reg="olivacea"/>
                  <tp:taxon-name-part taxon-name-part-type="variety" reg="simulans"/>
                </tp:taxon-name><comment>≡ <tp:taxon-name><tp:taxon-name-part taxon-name-part-type="genus" reg="Reticularia">Reticularia</tp:taxon-name-part> <tp:taxon-name-part taxon-name-part-type="species" reg="olivacea">olivacea</tp:taxon-name-part> <tp:taxon-name-part taxon-name-part-type="infraspecific-rank">var.</tp:taxon-name-part> <tp:taxon-name-part taxon-name-part-type="variety" reg="simulans">simulans</tp:taxon-name-part></tp:taxon-name> (Rostaf.) Nann.-Bremek., Proc. Kon. Ned. Akad. Wetensch., C. 76(5): 486. 1973. </comment></tp:nomenclature-citation><tp:nomenclature-citation><tp:taxon-name>
                  <tp:taxon-name-part taxon-name-part-type="genus" reg="Reticularia"/>
                  <tp:taxon-name-part taxon-name-part-type="species" reg="simulans"/>
                </tp:taxon-name><comment>≡ <tp:taxon-name><tp:taxon-name-part taxon-name-part-type="genus" reg="Reticularia">Reticularia</tp:taxon-name-part> <tp:taxon-name-part taxon-name-part-type="species" reg="simulans">simulans</tp:taxon-name-part></tp:taxon-name> (Rostaf.) D.W. Mitch., Syst. Geogr. Pl. 74: 261. 2004 </comment></tp:nomenclature-citation></tp:nomenclature-citation-list></tp:nomenclature></tp:taxon-treatment>
