# Supplementary material for: ﻿First insights into the phylogeny of the order Cribrariales (Amoebozoa, Myxomycetes), with the definite exclusion of the genus Enteridium
Source: IMA Fungus. 2025 Oct 2;16:e159960. doi: 10.3897/imafungus.16.159960 (PMC12511878; doi:10.3897/imafungus.16.159960)
Supplement: XML Treatment for Cribraria [file imafungus.16.159960-treatment7.xml]

<!DOCTYPE tp:taxon-treatment
  PUBLIC "-//TaxonX//DTD Taxonomic Treatment Publishing DTD v0 20100105//EN" "tax-treatment-NSO.dtd">
<tp:taxon-treatment xmlns:tp="http://www.plazi.org/taxpub"><tp:treatment-meta><kwd-group><label>Taxon classification</label><kwd>
                <named-content content-type="kingdom">Animalia</named-content>
              </kwd><kwd>
                <named-content content-type="order">Cribrariales</named-content>
              </kwd><kwd>
                <named-content content-type="family">Cribrariales</named-content>
              </kwd></kwd-group><mixed-citation publication-type="journal"><person-group><name><surname>Zamora</surname><given-names>Juan Carlos</given-names></name><name><surname>Rodrigues</surname><given-names>Daniel</given-names></name><name><surname>García-Cunchillos</surname><given-names>Iván</given-names></name><name><surname>Lado</surname><given-names>Carlos</given-names></name></person-group><article-title>﻿First insights into the phylogeny of the order <italic><tp:taxon-name><tp:taxon-name-part taxon-name-part-type="order">Cribrariales</tp:taxon-name-part></tp:taxon-name></italic> (<italic><tp:taxon-name><tp:taxon-name-part taxon-name-part-type="phylum">Amoebozoa</tp:taxon-name-part></tp:taxon-name></italic>, <italic><tp:taxon-name><tp:taxon-name-part taxon-name-part-type="class">Myxomycetes</tp:taxon-name-part></tp:taxon-name></italic>), with the definite exclusion of the genus <italic><tp:taxon-name><tp:taxon-name-part taxon-name-part-type="genus" reg="Enteridium">Enteridium</tp:taxon-name-part></tp:taxon-name></italic></article-title><source>IMA Fungus</source><day>02</day><month>10</month><year>2025</year><volume>16</volume><pub-id pub-id-type="doi">10.3897/imafungus.16.159960</pub-id></mixed-citation></tp:treatment-meta><tp:nomenclature><label>﻿</label><tp:taxon-name><object-id xmlns:xlink="http://www.w3.org/1999/xlink" content-type="arpha" xlink:type="simple">3750D614-1B40-50C7-B950-C84420931321</object-id>
              <tp:taxon-name-part taxon-name-part-type="genus" reg="Cribraria">Cribraria</tp:taxon-name-part>
            </tp:taxon-name><tp:taxon-authority>Pers., Neues Mag. Bot. 1: 91. 1794</tp:taxon-authority><tp:taxon-status xmlns:xlink="http://www.w3.org/1999/xlink" xlink:type="simple">nom. cons.</tp:taxon-status></tp:nomenclature><tp:treatment-sec sec-type="notes" id="SECID0EU5AK"><title>Note.</title><p>See <xref ref-type="bibr" rid="B12">Gams 2005</xref>; <xref ref-type="bibr" rid="B29">Lado et al. 2005</xref>.</p></tp:treatment-sec><ref-list><ref id="B12"><mixed-citation xmlns:xlink="http://www.w3.org/1999/xlink" xlink:type="simple"><person-group><name name-style="western"><surname>Gams</surname><given-names>W</given-names></name></person-group> (<year>2005</year>) <article-title>Report of the Committee for <tp:taxon-name><tp:taxon-name-part taxon-name-part-type="kingdom">Fungi</tp:taxon-name-part></tp:taxon-name>: 13.</article-title><source>Taxon</source><volume>54</volume>: <fpage>828</fpage>–<lpage>830</lpage>. <ext-link xlink:href="10.2307/25065447" ext-link-type="doi" xlink:type="simple">https://doi.org/10.2307/25065447</ext-link></mixed-citation></ref><ref id="B29"><mixed-citation xmlns:xlink="http://www.w3.org/1999/xlink" xlink:type="simple"><person-group><name name-style="western"><surname>Lado</surname><given-names>C</given-names></name><name name-style="western"><surname>Eliasson</surname><given-names>U</given-names></name><name name-style="western"><surname>Stephenson</surname><given-names>SL</given-names></name><etal/></person-group> (<year>2005</year>) <article-title>(1688–1691) Proposals to conserve the names <italic><tp:taxon-name><tp:taxon-name-part taxon-name-part-type="genus">Amaurochaete</tp:taxon-name-part></tp:taxon-name></italic> against <italic><tp:taxon-name><tp:taxon-name-part taxon-name-part-type="genus">Lachnobolus</tp:taxon-name-part></tp:taxon-name></italic>, <italic><tp:taxon-name><tp:taxon-name-part taxon-name-part-type="genus">Ceratiomyxa</tp:taxon-name-part></tp:taxon-name></italic> against <italic><tp:taxon-name><tp:taxon-name-part taxon-name-part-type="genus">Famintzinia</tp:taxon-name-part></tp:taxon-name></italic>, <italic><tp:taxon-name><tp:taxon-name-part taxon-name-part-type="genus">Cribraria</tp:taxon-name-part></tp:taxon-name></italic> Pers. against <italic><tp:taxon-name><tp:taxon-name-part taxon-name-part-type="genus">Cribraria</tp:taxon-name-part></tp:taxon-name></italic> Schrad. ex J. F. Gmel. and <italic><tp:taxon-name><tp:taxon-name-part taxon-name-part-type="genus">Hemitrichia</tp:taxon-name-part></tp:taxon-name></italic> against <italic>Hyporhamma (<tp:taxon-name><tp:taxon-name-part taxon-name-part-type="class">Myxomycetes</tp:taxon-name-part></tp:taxon-name>)</italic>.</article-title><source>Taxon</source><volume>54</volume>: <fpage>543</fpage>–<lpage>545</lpage>. <ext-link xlink:href="10.2307/25065394" ext-link-type="doi" xlink:type="simple">https://doi.org/10.2307/25065394</ext-link></mixed-citation></ref></ref-list></tp:taxon-treatment>
