# Supplementary material for: ﻿First insights into the phylogeny of the order Cribrariales (Amoebozoa, Myxomycetes), with the definite exclusion of the genus Enteridium
Source: IMA Fungus. 2025 Oct 2;16:e159960. doi: 10.3897/imafungus.16.159960 (PMC12511878; doi:10.3897/imafungus.16.159960)
Supplement: XML Treatment for Cribraria [file imafungus.16.159960-treatment8.xml]

<!DOCTYPE tp:taxon-treatment
  PUBLIC "-//TaxonX//DTD Taxonomic Treatment Publishing DTD v0 20100105//EN" "tax-treatment-NSO.dtd">
<tp:taxon-treatment xmlns:tp="http://www.plazi.org/taxpub"><tp:treatment-meta><kwd-group><label>Taxon classification</label><kwd>
                <named-content content-type="kingdom">Animalia</named-content>
              </kwd><kwd>
                <named-content content-type="order">Cribrariales</named-content>
              </kwd><kwd>
                <named-content content-type="family">Cribrariales</named-content>
              </kwd></kwd-group><mixed-citation publication-type="journal"><person-group><name><surname>Zamora</surname><given-names>Juan Carlos</given-names></name><name><surname>Rodrigues</surname><given-names>Daniel</given-names></name><name><surname>García-Cunchillos</surname><given-names>Iván</given-names></name><name><surname>Lado</surname><given-names>Carlos</given-names></name></person-group><article-title>﻿First insights into the phylogeny of the order <italic><tp:taxon-name><tp:taxon-name-part taxon-name-part-type="order">Cribrariales</tp:taxon-name-part></tp:taxon-name></italic> (<italic><tp:taxon-name><tp:taxon-name-part taxon-name-part-type="phylum">Amoebozoa</tp:taxon-name-part></tp:taxon-name></italic>, <italic><tp:taxon-name><tp:taxon-name-part taxon-name-part-type="class">Myxomycetes</tp:taxon-name-part></tp:taxon-name></italic>), with the definite exclusion of the genus <italic><tp:taxon-name><tp:taxon-name-part taxon-name-part-type="genus" reg="Enteridium">Enteridium</tp:taxon-name-part></tp:taxon-name></italic></article-title><source>IMA Fungus</source><day>02</day><month>10</month><year>2025</year><volume>16</volume><pub-id pub-id-type="doi">10.3897/imafungus.16.159960</pub-id></mixed-citation></tp:treatment-meta><tp:nomenclature><label>﻿</label><tp:taxon-name><object-id xmlns:xlink="http://www.w3.org/1999/xlink" content-type="arpha" xlink:type="simple">4DA670E0-0A6F-5614-BB1D-9ADC7F8096F3</object-id>
              <tp:taxon-name-part taxon-name-part-type="genus" reg="Cribraria">Cribraria</tp:taxon-name-part>
              <object-id xmlns:xlink="http://www.w3.org/1999/xlink" content-type="mycobank" xlink:type="simple">12058</object-id>
            </tp:taxon-name><tp:taxon-authority>Pers., Neues Mag. Bot. 1: 91. 1794 subg. Cribraria</tp:taxon-authority><xref ref-type="fig" rid="F4">Fig. 5</xref><tp:nomenclature-citation-list><tp:nomenclature-citation><tp:taxon-name>
                  <tp:taxon-name-part taxon-name-part-type="genus" reg="Cribraria"/>
                  <tp:taxon-name-part taxon-name-part-type="subgenus" reg="Schraderella"/>
                </tp:taxon-name><comment>= <tp:taxon-name><tp:taxon-name-part taxon-name-part-type="genus" reg="Cribraria">Cribraria</tp:taxon-name-part> <tp:taxon-name-part taxon-name-part-type="infraspecific-rank">subg.</tp:taxon-name-part> <tp:taxon-name-part taxon-name-part-type="subgenus" reg="Schraderella">Schraderella</tp:taxon-name-part></tp:taxon-name> Rostaf., Sluzowce monogr.: 232. 1875 ― MycoBank MB <ext-link xmlns:xlink="http://www.w3.org/1999/xlink" xlink:href="https://www.mycobank.org/MB/860090" ext-link-type="uri" xlink:type="simple">860090</ext-link>. Type [designated here, MBT 10027663]: <tp:taxon-name><tp:taxon-name-part taxon-name-part-type="genus" reg="Cribraria">Cribraria</tp:taxon-name-part> <tp:taxon-name-part taxon-name-part-type="species" reg="rufa">rufa</tp:taxon-name-part></tp:taxon-name> (Roth) Rostaf. </comment></tp:nomenclature-citation><tp:nomenclature-citation><tp:taxon-name>
                  <tp:taxon-name-part taxon-name-part-type="genus" reg="Lindbladia"/>
                </tp:taxon-name><comment>= <tp:taxon-name><tp:taxon-name-part taxon-name-part-type="genus" reg="Lindbladia">Lindbladia</tp:taxon-name-part></tp:taxon-name> Fr., Summa veg. Scand. 449. 1849. Type: <tp:taxon-name><tp:taxon-name-part taxon-name-part-type="genus" reg="Lindbladia">L.</tp:taxon-name-part> <tp:taxon-name-part taxon-name-part-type="species" reg="tubulina">tubulina</tp:taxon-name-part></tp:taxon-name> Fr., Art. 40.2, ICN. </comment></tp:nomenclature-citation><tp:nomenclature-citation><tp:taxon-name>
                  <tp:taxon-name-part taxon-name-part-type="genus" reg="Cribraria"/>
                  <tp:taxon-name-part taxon-name-part-type="subgenus" reg="Eucribraria"/>
                </tp:taxon-name><comment>– <tp:taxon-name><tp:taxon-name-part taxon-name-part-type="genus" reg="Cribraria">Cribraria</tp:taxon-name-part> <tp:taxon-name-part taxon-name-part-type="infraspecific-rank">subg.</tp:taxon-name-part> <tp:taxon-name-part taxon-name-part-type="subgenus" reg="Eucribraria">Eucribraria</tp:taxon-name-part></tp:taxon-name> Rostaf., nom. inval., Art. 21.3, ICN. </comment></tp:nomenclature-citation></tp:nomenclature-citation-list></tp:nomenclature><tp:treatment-sec sec-type="material" id="SECID0EXCBK"><title>Type.</title><p><italic><tp:taxon-name><tp:taxon-name-part taxon-name-part-type="genus" reg="Cribraria">Cribraria</tp:taxon-name-part> <tp:taxon-name-part taxon-name-part-type="species" reg="rufescens">rufescens</tp:taxon-name-part></tp:taxon-name></italic> Pers. (= <italic><tp:taxon-name><tp:taxon-name-part taxon-name-part-type="genus" reg="Cribraria">C.</tp:taxon-name-part> <tp:taxon-name-part taxon-name-part-type="species" reg="rufa">rufa</tp:taxon-name-part></tp:taxon-name></italic> [Roth] Rostaf.), designated by <xref ref-type="bibr" rid="B43">Martin (1949</xref>: 26).</p></tp:treatment-sec><tp:treatment-sec sec-type="diagnosis" id="SECID0EXDBK"><title>Diagnosis.</title><p>Emerging plasmodium usually greyish or bluish grey (light grey to dark lead grey), occasionally of other colours (e.g., green, brick red, blackish). Mature sporophores aethaliate, pseudoaethaliate or sporocarpic, sessile or stalked, yellowish, ochre, copperish, orange, brownish red, or light to dark brown, with dictydine granules concentrated on the peridium, sometimes also present in the stalk.</p></tp:treatment-sec><tp:treatment-sec sec-type="Species included" id="SECID0E3DBK"><title>Species included.</title><p><italic><tp:taxon-name><tp:taxon-name-part taxon-name-part-type="genus" reg="Cribraria">C.</tp:taxon-name-part> <tp:taxon-name-part taxon-name-part-type="species" reg="angulospora">angulospora</tp:taxon-name-part></tp:taxon-name></italic> C.H. Liu and J.H. Chang, <italic><tp:taxon-name><tp:taxon-name-part taxon-name-part-type="genus" reg="Cribraria">C.</tp:taxon-name-part> <tp:taxon-name-part taxon-name-part-type="species" reg="argillacea">argillacea</tp:taxon-name-part></tp:taxon-name></italic> (Pers. ex J.F. Gmel.) Pers., <italic><tp:taxon-name><tp:taxon-name-part taxon-name-part-type="genus" reg="Cribraria">C.</tp:taxon-name-part> <tp:taxon-name-part taxon-name-part-type="species" reg="aurantiaca">aurantiaca</tp:taxon-name-part></tp:taxon-name></italic> Schrad., <italic><tp:taxon-name><tp:taxon-name-part taxon-name-part-type="genus" reg="Cribraria">C.</tp:taxon-name-part> <tp:taxon-name-part taxon-name-part-type="species" reg="confusa">confusa</tp:taxon-name-part></tp:taxon-name></italic> Nann.-Bremek and Y. Yamam., <italic><tp:taxon-name><tp:taxon-name-part taxon-name-part-type="genus" reg="Cribraria">C.</tp:taxon-name-part> <tp:taxon-name-part taxon-name-part-type="species" reg="cribrarioides">cribrarioides</tp:taxon-name-part></tp:taxon-name></italic> (Emoto) Hatano, <italic><tp:taxon-name><tp:taxon-name-part taxon-name-part-type="genus" reg="Cribraria">C.</tp:taxon-name-part> <tp:taxon-name-part taxon-name-part-type="species" reg="dictyospora">dictyospora</tp:taxon-name-part></tp:taxon-name></italic> G.W. Martin and Lovejoy, <italic><tp:taxon-name><tp:taxon-name-part taxon-name-part-type="genus" reg="Cribraria">C.</tp:taxon-name-part> <tp:taxon-name-part taxon-name-part-type="species" reg="filiformis">filiformis</tp:taxon-name-part></tp:taxon-name></italic> Nowotny and H. Neubert, <italic><tp:taxon-name><tp:taxon-name-part taxon-name-part-type="genus" reg="Cribraria">C.</tp:taxon-name-part> <tp:taxon-name-part taxon-name-part-type="species" reg="gothica">gothica</tp:taxon-name-part></tp:taxon-name></italic> Sadykov, <italic><tp:taxon-name><tp:taxon-name-part taxon-name-part-type="genus" reg="Cribraria">C.</tp:taxon-name-part> <tp:taxon-name-part taxon-name-part-type="species" reg="intricata">intricata</tp:taxon-name-part></tp:taxon-name></italic> Schrad., <italic><tp:taxon-name><tp:taxon-name-part taxon-name-part-type="genus" reg="Cribraria">C.</tp:taxon-name-part> <tp:taxon-name-part taxon-name-part-type="species" reg="languescens">languescens</tp:taxon-name-part></tp:taxon-name></italic> Rex, <italic><tp:taxon-name><tp:taxon-name-part taxon-name-part-type="genus" reg="Cribraria">C.</tp:taxon-name-part> <tp:taxon-name-part taxon-name-part-type="species" reg="macrocarpa">macrocarpa</tp:taxon-name-part></tp:taxon-name></italic> Schrad., <italic><tp:taxon-name><tp:taxon-name-part taxon-name-part-type="genus" reg="Cribraria">C.</tp:taxon-name-part> <tp:taxon-name-part taxon-name-part-type="species" reg="macrostipitata">macrostipitata</tp:taxon-name-part></tp:taxon-name></italic> H. Neubert and Nann.-Bremek., <italic><tp:taxon-name><tp:taxon-name-part taxon-name-part-type="genus" reg="Cribraria">C.</tp:taxon-name-part> <tp:taxon-name-part taxon-name-part-type="species" reg="martinii">martinii</tp:taxon-name-part></tp:taxon-name></italic> Nann.-Bremek., <italic><tp:taxon-name><tp:taxon-name-part taxon-name-part-type="genus" reg="Cribraria">C.</tp:taxon-name-part> <tp:taxon-name-part taxon-name-part-type="species" reg="microcarpa">microcarpa</tp:taxon-name-part></tp:taxon-name></italic> (Schrad.) Pers., <italic><tp:taxon-name><tp:taxon-name-part taxon-name-part-type="genus" reg="Cribraria">C.</tp:taxon-name-part> <tp:taxon-name-part taxon-name-part-type="species" reg="minutissima">minutissima</tp:taxon-name-part></tp:taxon-name></italic> Schwein., <italic><tp:taxon-name><tp:taxon-name-part taxon-name-part-type="genus" reg="Cribraria">C.</tp:taxon-name-part> <tp:taxon-name-part taxon-name-part-type="species" reg="oregana">oregana</tp:taxon-name-part></tp:taxon-name></italic> H.C. Gilbert s.l. (including <italic><tp:taxon-name><tp:taxon-name-part taxon-name-part-type="genus" reg="Cribraria">C.</tp:taxon-name-part> <tp:taxon-name-part taxon-name-part-type="species" reg="montana">montana</tp:taxon-name-part></tp:taxon-name></italic> Nann.-Bremek.), <italic><tp:taxon-name><tp:taxon-name-part taxon-name-part-type="genus" reg="Cribraria">C.</tp:taxon-name-part> <tp:taxon-name-part taxon-name-part-type="species" reg="pachydictyon">pachydictyon</tp:taxon-name-part></tp:taxon-name></italic> Nann.-Bremek., <italic><tp:taxon-name><tp:taxon-name-part taxon-name-part-type="genus" reg="Cribraria">C.</tp:taxon-name-part> <tp:taxon-name-part taxon-name-part-type="species" reg="paucidictyon">paucidictyon</tp:taxon-name-part></tp:taxon-name></italic> Yu Li, <italic><tp:taxon-name><tp:taxon-name-part taxon-name-part-type="genus" reg="Cribraria">C.</tp:taxon-name-part> <tp:taxon-name-part taxon-name-part-type="species" reg="persoonii">persoonii</tp:taxon-name-part></tp:taxon-name></italic> Nann.-Bremek., <italic><tp:taxon-name><tp:taxon-name-part taxon-name-part-type="genus" reg="Cribraria">C.</tp:taxon-name-part> <tp:taxon-name-part taxon-name-part-type="species" reg="pertenuis">pertenuis</tp:taxon-name-part></tp:taxon-name></italic> Flatau and Schirmer, <italic><tp:taxon-name><tp:taxon-name-part taxon-name-part-type="genus" reg="Cribraria">C.</tp:taxon-name-part> <tp:taxon-name-part taxon-name-part-type="species" reg="piriformis">piriformis</tp:taxon-name-part></tp:taxon-name></italic> Schrad., <italic><tp:taxon-name><tp:taxon-name-part taxon-name-part-type="genus" reg="Cribraria">C.</tp:taxon-name-part> <tp:taxon-name-part taxon-name-part-type="species" reg="rubiginosa">rubiginosa</tp:taxon-name-part></tp:taxon-name></italic> Fr., <italic><tp:taxon-name><tp:taxon-name-part taxon-name-part-type="genus" reg="Cribraria">C.</tp:taxon-name-part> <tp:taxon-name-part taxon-name-part-type="species" reg="rufa">rufa</tp:taxon-name-part></tp:taxon-name></italic> (Roth) Rostaf., <italic><tp:taxon-name><tp:taxon-name-part taxon-name-part-type="genus" reg="Cribraria">C.</tp:taxon-name-part> <tp:taxon-name-part taxon-name-part-type="species" reg="splendens">splendens</tp:taxon-name-part></tp:taxon-name></italic> (Schrad.) Pers., <italic><tp:taxon-name><tp:taxon-name-part taxon-name-part-type="genus" reg="Cribraria">C.</tp:taxon-name-part> <tp:taxon-name-part taxon-name-part-type="species" reg="stellifera">stellifera</tp:taxon-name-part></tp:taxon-name></italic> Nowotny and H. Neubert, <italic><tp:taxon-name><tp:taxon-name-part taxon-name-part-type="genus" reg="Cribraria">C.</tp:taxon-name-part> <tp:taxon-name-part taxon-name-part-type="species" reg="tenella">tenella</tp:taxon-name-part></tp:taxon-name></italic> Schrad., <italic><tp:taxon-name><tp:taxon-name-part taxon-name-part-type="genus" reg="Cribraria">C.</tp:taxon-name-part> <tp:taxon-name-part taxon-name-part-type="species" reg="tubulina">tubulina</tp:taxon-name-part></tp:taxon-name></italic> (Fr.) J.C. Zamora, D. Rodrigues, García-Cunch. and Lado, <italic><tp:taxon-name><tp:taxon-name-part taxon-name-part-type="genus" reg="Cribraria">C.</tp:taxon-name-part> <tp:taxon-name-part taxon-name-part-type="species" reg="vulgaris">vulgaris</tp:taxon-name-part></tp:taxon-name></italic> Schrad.</p></tp:treatment-sec><tp:treatment-sec><!--Section generated to contain objects referenced in tp:taxon-treatment.--><fig id="F4" position="float" orientation="portrait"><object-id xmlns:xlink="http://www.w3.org/1999/xlink" content-type="doi" xlink:type="simple">10.3897/imafungus.16.159960.figure5</object-id><object-id xmlns:xlink="http://www.w3.org/1999/xlink" content-type="arpha" xlink:type="simple">CB641929-6F33-5D7E-9821-48B93E886574</object-id><label>Figure 5.</label><caption><p>Morphological traits in <tp:taxon-name><tp:taxon-name-part taxon-name-part-type="genus" reg="Cribraria">Cribraria</tp:taxon-name-part> <tp:taxon-name-part taxon-name-part-type="infraspecific-rank">subg.</tp:taxon-name-part> <tp:taxon-name-part taxon-name-part-type="subgenus" reg="Cribraria">Cribraria</tp:taxon-name-part></tp:taxon-name>. A Bluish-grey sporophore initials of <italic><tp:taxon-name><tp:taxon-name-part taxon-name-part-type="genus" reg="Cribraria">C.</tp:taxon-name-part> <tp:taxon-name-part taxon-name-part-type="species" reg="argillacea">argillacea</tp:taxon-name-part></tp:taxon-name></italic> (G00586226); B–E sporocarpic sporophores of <italic><tp:taxon-name><tp:taxon-name-part taxon-name-part-type="genus" reg="Cribraria">C.</tp:taxon-name-part> <tp:taxon-name-part taxon-name-part-type="species" reg="argillacea">argillacea</tp:taxon-name-part></tp:taxon-name></italic> (B, G00586004, very shortly stalked), <italic><tp:taxon-name><tp:taxon-name-part taxon-name-part-type="genus" reg="Cribraria">C.</tp:taxon-name-part> <tp:taxon-name-part taxon-name-part-type="species" reg="rufa">rufa</tp:taxon-name-part></tp:taxon-name></italic> (C, Koskinen JX.1648888#5), <italic><tp:taxon-name><tp:taxon-name-part taxon-name-part-type="genus" reg="Cribraria">C.</tp:taxon-name-part> <tp:taxon-name-part taxon-name-part-type="species" reg="minutissima">minutissima</tp:taxon-name-part></tp:taxon-name></italic> (D, Lado 27818, mounted in Hoyer’s medium), and <tp:taxon-name><tp:taxon-name-part taxon-name-part-type="genus" reg="Cribraria">C.</tp:taxon-name-part> <tp:taxon-name-part taxon-name-part-type="uncertainty-rank">cf.</tp:taxon-name-part> <tp:taxon-name-part taxon-name-part-type="species" reg="piriformis">piriformis</tp:taxon-name-part></tp:taxon-name> (E, G00586042); F nearly aethaliate sporophore of <italic><tp:taxon-name><tp:taxon-name-part taxon-name-part-type="genus" reg="Cribraria">C.</tp:taxon-name-part> <tp:taxon-name-part taxon-name-part-type="species" reg="tubulina">tubulina</tp:taxon-name-part></tp:taxon-name></italic> (G00586002); G node of <italic><tp:taxon-name><tp:taxon-name-part taxon-name-part-type="genus" reg="Cribraria">C.</tp:taxon-name-part> <tp:taxon-name-part taxon-name-part-type="species" reg="vulgaris">vulgaris</tp:taxon-name-part></tp:taxon-name></italic> (MA-Fungi 61604) with encrusted dictydine granules; H–J spores under the scanning electron microscope of <italic><tp:taxon-name><tp:taxon-name-part taxon-name-part-type="genus" reg="Cribraria">Cribraria</tp:taxon-name-part></tp:taxon-name></italic> sp. (H, Lloyd 1988), <italic><tp:taxon-name><tp:taxon-name-part taxon-name-part-type="genus" reg="Cribraria">C.</tp:taxon-name-part> <tp:taxon-name-part taxon-name-part-type="species" reg="minutissima">minutissima</tp:taxon-name-part></tp:taxon-name></italic> (I, Lado 27818) and <italic><tp:taxon-name><tp:taxon-name-part taxon-name-part-type="genus" reg="Cribraria">C.</tp:taxon-name-part> <tp:taxon-name-part taxon-name-part-type="species" reg="vulgaris">vulgaris</tp:taxon-name-part></tp:taxon-name></italic> (J, MA-Fungi 61604). Scale bars: 1 mm (A); 0.1 mm (B, C, E); 50 µm (D); 1 cm (F); 10 µm (G); 1 µm (H–J).</p></caption><graphic xmlns:xlink="http://www.w3.org/1999/xlink" xlink:href="imafungus-16-e159960-g005.jpg" position="float" orientation="portrait" xlink:type="simple" id="oo_1428814.jpg"><uri content-type="original_file" xlink:type="simple">https://binary.pensoft.net/fig/1428814</uri></graphic></fig></tp:treatment-sec><ref-list><ref id="B43"><mixed-citation xmlns:xlink="http://www.w3.org/1999/xlink" xlink:type="simple"><person-group><name name-style="western"><surname>Martin</surname><given-names>GW</given-names></name></person-group> (<year>1949</year>) <article-title><italic><tp:taxon-name><tp:taxon-name-part taxon-name-part-type="class">Myxomycetes</tp:taxon-name-part></tp:taxon-name></italic>.</article-title><source>North American Flora</source><volume>1</volume>: <fpage>1</fpage>–<lpage>190</lpage>.</mixed-citation></ref></ref-list></tp:taxon-treatment>
