# Supplementary material for: ﻿First insights into the phylogeny of the order Cribrariales (Amoebozoa, Myxomycetes), with the definite exclusion of the genus Enteridium
Source: IMA Fungus. 2025 Oct 2;16:e159960. doi: 10.3897/imafungus.16.159960 (PMC12511878; doi:10.3897/imafungus.16.159960)
Supplement: XML Treatment for Cribraria subg. Dictydium [file imafungus.16.159960-treatment9.xml]

<!DOCTYPE tp:taxon-treatment
  PUBLIC "-//TaxonX//DTD Taxonomic Treatment Publishing DTD v0 20100105//EN" "tax-treatment-NSO.dtd">
<tp:taxon-treatment xmlns:tp="http://www.plazi.org/taxpub"><tp:treatment-meta><kwd-group><label>Taxon classification</label><kwd>
                <named-content content-type="kingdom">Animalia</named-content>
              </kwd><kwd>
                <named-content content-type="order">Cribrariales</named-content>
              </kwd><kwd>
                <named-content content-type="family">Cribrariales</named-content>
              </kwd></kwd-group><mixed-citation publication-type="journal"><person-group><name><surname>Zamora</surname><given-names>Juan Carlos</given-names></name><name><surname>Rodrigues</surname><given-names>Daniel</given-names></name><name><surname>García-Cunchillos</surname><given-names>Iván</given-names></name><name><surname>Lado</surname><given-names>Carlos</given-names></name></person-group><article-title>﻿First insights into the phylogeny of the order <italic><tp:taxon-name><tp:taxon-name-part taxon-name-part-type="order">Cribrariales</tp:taxon-name-part></tp:taxon-name></italic> (<italic><tp:taxon-name><tp:taxon-name-part taxon-name-part-type="phylum">Amoebozoa</tp:taxon-name-part></tp:taxon-name></italic>, <italic><tp:taxon-name><tp:taxon-name-part taxon-name-part-type="class">Myxomycetes</tp:taxon-name-part></tp:taxon-name></italic>), with the definite exclusion of the genus <italic><tp:taxon-name><tp:taxon-name-part taxon-name-part-type="genus" reg="Enteridium">Enteridium</tp:taxon-name-part></tp:taxon-name></italic></article-title><source>IMA Fungus</source><day>02</day><month>10</month><year>2025</year><volume>16</volume><pub-id pub-id-type="doi">10.3897/imafungus.16.159960</pub-id></mixed-citation></tp:treatment-meta><tp:nomenclature><label>﻿</label><tp:taxon-name><object-id xmlns:xlink="http://www.w3.org/1999/xlink" content-type="arpha" xlink:type="simple">582631C9-DEEC-5449-89FB-A9B60A068868</object-id>
              <tp:taxon-name-part taxon-name-part-type="genus" reg="Cribraria">Cribraria</tp:taxon-name-part>
              <tp:taxon-name-part taxon-name-part-type="infraspecific-rank">subg.</tp:taxon-name-part>
              <tp:taxon-name-part taxon-name-part-type="subgenus" reg="Dictydium">Dictydium</tp:taxon-name-part>
              <object-id xmlns:xlink="http://www.w3.org/1999/xlink" content-type="mycobank" xlink:type="simple">859338</object-id>
            </tp:taxon-name><tp:taxon-authority>(Schrad.) Y. Yamam., The Myxomycete biota of Japan: 94. 1998</tp:taxon-authority><xref ref-type="fig" rid="F2">Fig. 3</xref><tp:nomenclature-citation-list><tp:nomenclature-citation><tp:taxon-name>
                  <tp:taxon-name-part taxon-name-part-type="genus" reg="Dictydium"/>
                </tp:taxon-name><comment>≡ <tp:taxon-name><tp:taxon-name-part taxon-name-part-type="genus" reg="Dictydium">Dictydium</tp:taxon-name-part></tp:taxon-name> Schrad., Nov. gen. pl.: 11. 1797 [basion.]. </comment></tp:nomenclature-citation><tp:nomenclature-citation><tp:taxon-name>
                  <tp:taxon-name-part taxon-name-part-type="genus" reg="Heterodictyon"/>
                </tp:taxon-name><comment>= <tp:taxon-name><tp:taxon-name-part taxon-name-part-type="genus" reg="Heterodictyon">Heterodictyon</tp:taxon-name-part></tp:taxon-name> Rostaf., Vers. Syst. Mycetozoen: 5. 1873. Type: <tp:taxon-name><tp:taxon-name-part taxon-name-part-type="genus" reg="Heterodictyon">H.</tp:taxon-name-part> <tp:taxon-name-part taxon-name-part-type="species" reg="mirabile">mirabile</tp:taxon-name-part></tp:taxon-name> Rostaf., Art. 40.2, ICN. </comment></tp:nomenclature-citation></tp:nomenclature-citation-list></tp:nomenclature><tp:treatment-sec sec-type="material" id="SECID0EOQBK"><title>Type.</title><p><italic><tp:taxon-name><tp:taxon-name-part taxon-name-part-type="genus" reg="Dictydium">Dictydium</tp:taxon-name-part> <tp:taxon-name-part taxon-name-part-type="species" reg="umbilicatum">umbilicatum</tp:taxon-name-part></tp:taxon-name></italic> Schrad. (= <italic><tp:taxon-name><tp:taxon-name-part taxon-name-part-type="genus" reg="Cribraria">Cribraria</tp:taxon-name-part> <tp:taxon-name-part taxon-name-part-type="species" reg="cancellata">cancellata</tp:taxon-name-part></tp:taxon-name></italic> [Batsch] Nann.-Bremek.), designated by <xref ref-type="bibr" rid="B43">Martin (1949</xref>: 32).</p></tp:treatment-sec><tp:treatment-sec sec-type="diagnosis" id="SECID0EORBK"><title>Diagnosis.</title><p>Emerging plasmodium very dark brown to blackish, sometimes with purplish hues. Mature sporophores always sporocarpic, stalked, brownish, maroon to pink-purplish, with dictydine granules abundantly present both in the peridium and in the spore mass (attached to the spores or not), sometimes also present in the stalk.</p></tp:treatment-sec><tp:treatment-sec sec-type="Species included" id="SECID0ETRBK"><title>Species included.</title><p><italic><tp:taxon-name><tp:taxon-name-part taxon-name-part-type="genus" reg="Cribraria">C.</tp:taxon-name-part> <tp:taxon-name-part taxon-name-part-type="species" reg="cancellata">cancellata</tp:taxon-name-part></tp:taxon-name></italic> (Batsch) Nann.-Bremek., <italic><tp:taxon-name><tp:taxon-name-part taxon-name-part-type="genus" reg="Cribraria">C.</tp:taxon-name-part> <tp:taxon-name-part taxon-name-part-type="species" reg="mirabilis">mirabilis</tp:taxon-name-part></tp:taxon-name></italic> (Rostaf.) Massee, <italic><tp:taxon-name><tp:taxon-name-part taxon-name-part-type="genus" reg="Cribraria">C.</tp:taxon-name-part> <tp:taxon-name-part taxon-name-part-type="species" reg="meylanii">meylanii</tp:taxon-name-part></tp:taxon-name></italic> Brândza, <italic><tp:taxon-name><tp:taxon-name-part taxon-name-part-type="genus" reg="Cribraria">C.</tp:taxon-name-part> <tp:taxon-name-part taxon-name-part-type="species" reg="purpurea">purpurea</tp:taxon-name-part></tp:taxon-name></italic> Schrad., <italic><tp:taxon-name><tp:taxon-name-part taxon-name-part-type="genus" reg="Cribraria">C.</tp:taxon-name-part> <tp:taxon-name-part taxon-name-part-type="species" reg="rutila">rutila</tp:taxon-name-part></tp:taxon-name></italic> (G. Lister) Nann.-Bremek.</p></tp:treatment-sec><tp:treatment-sec sec-type="Nomenclatural notes" id="SECID0EQTBK"><title>Nomenclatural notes.</title><p>We consider the name at subgeneric rank as accepted by <xref ref-type="bibr" rid="B79">Yamamoto (1998)</xref>, where all requirements for its valid publication as a combination are fulfilled. Yamamoto (op. cit.) ascribed the authorship to “(Schrad.) Pers.” noting that in <xref ref-type="bibr" rid="B60">Persoon (1801)</xref> this group was referred to as “<italic>Dictydia</italic>”. Persoon (op. cit.: 189) indeed mentioned “<italic>Dictydia</italic> Schrader” referring to the group of species that were treated by <xref ref-type="bibr" rid="B73">Schrader (1797)</xref> as <italic><tp:taxon-name><tp:taxon-name-part taxon-name-part-type="genus" reg="Dictydium">Dictydium</tp:taxon-name-part></tp:taxon-name></italic>, but there is no indication that Persoon accepted an infrageneric name for this species group and, in any case, such a name would be unranked and not compete for purposes of priority (Art. 37.3, ICN).</p></tp:treatment-sec><tp:treatment-sec><!--Section generated to contain objects referenced in tp:taxon-treatment.--><fig id="F2" position="float" orientation="portrait"><object-id xmlns:xlink="http://www.w3.org/1999/xlink" content-type="doi" xlink:type="simple">10.3897/imafungus.16.159960.figure3</object-id><object-id xmlns:xlink="http://www.w3.org/1999/xlink" content-type="arpha" xlink:type="simple">BB9B88D4-3D5A-56F3-9F26-15EE1905E070</object-id><label>Figure 3.</label><caption><p>Morphological traits in <tp:taxon-name><tp:taxon-name-part taxon-name-part-type="genus" reg="Cribraria">Cribraria</tp:taxon-name-part> <tp:taxon-name-part taxon-name-part-type="infraspecific-rank">subg.</tp:taxon-name-part> <tp:taxon-name-part taxon-name-part-type="subgenus" reg="Dictydium">Dictydium</tp:taxon-name-part></tp:taxon-name>. A Blackish sporophore initials of <tp:taxon-name><tp:taxon-name-part taxon-name-part-type="genus" reg="Cribraria">C.</tp:taxon-name-part> <tp:taxon-name-part taxon-name-part-type="species" reg="cancellata">cancellata</tp:taxon-name-part> <tp:taxon-name-part taxon-name-part-type="infraspecific-rank">var.</tp:taxon-name-part> <tp:taxon-name-part taxon-name-part-type="variety" reg="fusca">fusca</tp:taxon-name-part></tp:taxon-name> (G00586039); B–F sporocarpic sporophores of: <italic><tp:taxon-name><tp:taxon-name-part taxon-name-part-type="genus" reg="Cribraria">Cribraria</tp:taxon-name-part> <tp:taxon-name-part taxon-name-part-type="species" reg="mirabilis">mirabilis</tp:taxon-name-part></tp:taxon-name></italic> (B, O F-371516), <italic><tp:taxon-name><tp:taxon-name-part taxon-name-part-type="genus" reg="Cribraria">C.</tp:taxon-name-part> <tp:taxon-name-part taxon-name-part-type="species" reg="purpurea">purpurea</tp:taxon-name-part></tp:taxon-name></italic> (C, Koskinen JX.1648888#7), <tp:taxon-name><tp:taxon-name-part taxon-name-part-type="genus" reg="Cribraria">C.</tp:taxon-name-part> <tp:taxon-name-part taxon-name-part-type="species" reg="cancellata">cancellata</tp:taxon-name-part> <tp:taxon-name-part taxon-name-part-type="infraspecific-rank">var.</tp:taxon-name-part> <tp:taxon-name-part taxon-name-part-type="variety" reg="fusca">fusca</tp:taxon-name-part></tp:taxon-name> (D, G00586039), <tp:taxon-name><tp:taxon-name-part taxon-name-part-type="genus" reg="Cribraria">C.</tp:taxon-name-part> <tp:taxon-name-part taxon-name-part-type="species" reg="cancellata">cancellata</tp:taxon-name-part> <tp:taxon-name-part taxon-name-part-type="infraspecific-rank">var.</tp:taxon-name-part> <tp:taxon-name-part taxon-name-part-type="variety" reg="cancellata">cancellata</tp:taxon-name-part></tp:taxon-name> (E, G00586046), and <italic><tp:taxon-name><tp:taxon-name-part taxon-name-part-type="genus" reg="Cribraria">C.</tp:taxon-name-part> <tp:taxon-name-part taxon-name-part-type="species" reg="meylanii">meylanii</tp:taxon-name-part></tp:taxon-name></italic> (F, O F-371517), the last two mounted in Hoyer’s medium; note the pinkish-purplish pigments leaching from the stalks of these last two samples, more visible in image F; G spores and free clusters of dictydine granules in <italic><tp:taxon-name><tp:taxon-name-part taxon-name-part-type="genus" reg="Cribraria">C.</tp:taxon-name-part> <tp:taxon-name-part taxon-name-part-type="species" reg="purpurea">purpurea</tp:taxon-name-part></tp:taxon-name></italic> (Koskinen JX.1648888#7, in water); H spores with attached dictydine granules in <italic><tp:taxon-name><tp:taxon-name-part taxon-name-part-type="genus" reg="Cribraria">C.</tp:taxon-name-part> <tp:taxon-name-part taxon-name-part-type="species" reg="meylanii">meylanii</tp:taxon-name-part></tp:taxon-name></italic> (G00586187); I node of <italic><tp:taxon-name><tp:taxon-name-part taxon-name-part-type="genus" reg="Cribraria">C.</tp:taxon-name-part> <tp:taxon-name-part taxon-name-part-type="species" reg="purpurea">purpurea</tp:taxon-name-part></tp:taxon-name></italic> (MA-Fungi 89881) with abundant free dictydine granules; J–L spores under the scanning electron microscope of <tp:taxon-name><tp:taxon-name-part taxon-name-part-type="genus" reg="Cribraria">C.</tp:taxon-name-part> <tp:taxon-name-part taxon-name-part-type="species" reg="cancellata">cancellata</tp:taxon-name-part> <tp:taxon-name-part taxon-name-part-type="infraspecific-rank">var.</tp:taxon-name-part> <tp:taxon-name-part taxon-name-part-type="variety" reg="fusca">fusca</tp:taxon-name-part></tp:taxon-name> (J, MA-Fungi 94033), <tp:taxon-name><tp:taxon-name-part taxon-name-part-type="genus" reg="Cribraria">C.</tp:taxon-name-part> <tp:taxon-name-part taxon-name-part-type="species" reg="cancellata">cancellata</tp:taxon-name-part> <tp:taxon-name-part taxon-name-part-type="infraspecific-rank">var.</tp:taxon-name-part> <tp:taxon-name-part taxon-name-part-type="variety" reg="cancellata">cancellata</tp:taxon-name-part></tp:taxon-name> (K, MA-Fungi 81827), and <italic><tp:taxon-name><tp:taxon-name-part taxon-name-part-type="genus" reg="Cribraria">C.</tp:taxon-name-part> <tp:taxon-name-part taxon-name-part-type="species" reg="purpurea">purpurea</tp:taxon-name-part></tp:taxon-name></italic> (L, MA-Fungi 89881). Scale bars: 0.1 mm (A–E); 0.5 mm (F); 10 µm (G–I); 1 µm (J–L).</p></caption><graphic xmlns:xlink="http://www.w3.org/1999/xlink" xlink:href="imafungus-16-e159960-g003.jpg" position="float" orientation="portrait" xlink:type="simple" id="oo_1428812.jpg"><uri content-type="original_file" xlink:type="simple">https://binary.pensoft.net/fig/1428812</uri></graphic></fig></tp:treatment-sec><ref-list><ref id="B43"><mixed-citation xmlns:xlink="http://www.w3.org/1999/xlink" xlink:type="simple"><person-group><name name-style="western"><surname>Martin</surname><given-names>GW</given-names></name></person-group> (<year>1949</year>) <article-title><italic><tp:taxon-name><tp:taxon-name-part taxon-name-part-type="class">Myxomycetes</tp:taxon-name-part></tp:taxon-name></italic>.</article-title><source>North American Flora</source><volume>1</volume>: <fpage>1</fpage>–<lpage>190</lpage>.</mixed-citation></ref><ref id="B79"><mixed-citation xmlns:xlink="http://www.w3.org/1999/xlink" xlink:type="simple"><person-group><name name-style="western"><surname>Yamamoto</surname><given-names>Y</given-names></name></person-group> (<year>1998</year>) The Myxomycete Biota of Japan. Toyo Shorin, Tokyo.</mixed-citation></ref><ref id="B60"><mixed-citation xmlns:xlink="http://www.w3.org/1999/xlink" xlink:type="simple"><person-group><name name-style="western"><surname>Persoon</surname><given-names>CH</given-names></name></person-group> (<year>1801</year>) Synopsis methodica fungorum. Ed. Henricum Dieterich, Gottingae [Göttingen].</mixed-citation></ref><ref id="B73"><mixed-citation xmlns:xlink="http://www.w3.org/1999/xlink" xlink:type="simple"><person-group><name name-style="western"><surname>Schrader</surname><given-names>HA</given-names></name></person-group> (<year>1797</year>) Nova genera plantarum. Pars prima. Apud S. L. Crusium, Lipsiae. <ext-link xlink:href="10.5962/bhl.title.12910" ext-link-type="doi" xlink:type="simple">https://doi.org/10.5962/bhl.title.12910</ext-link></mixed-citation></ref></ref-list></tp:taxon-treatment>
