# Supplementary material for: ﻿First insights into the phylogeny of the order Cribrariales (Amoebozoa, Myxomycetes), with the definite exclusion of the genus Enteridium
Source: IMA Fungus. 2025 Oct 2;16:e159960. doi: 10.3897/imafungus.16.159960 (PMC12511878; doi:10.3897/imafungus.16.159960)
Supplement: XML Treatment for Cribraria subg. Ionokylix [file imafungus.16.159960-treatment10.xml]

<!DOCTYPE tp:taxon-treatment
  PUBLIC "-//TaxonX//DTD Taxonomic Treatment Publishing DTD v0 20100105//EN" "tax-treatment-NSO.dtd">
<tp:taxon-treatment xmlns:tp="http://www.plazi.org/taxpub"><tp:treatment-meta><kwd-group><label>Taxon classification</label><kwd>
                <named-content content-type="kingdom">Animalia</named-content>
              </kwd><kwd>
                <named-content content-type="order">Cribrariales</named-content>
              </kwd><kwd>
                <named-content content-type="family">Cribrariales</named-content>
              </kwd></kwd-group><mixed-citation publication-type="journal"><person-group><name><surname>Zamora</surname><given-names>Juan Carlos</given-names></name><name><surname>Rodrigues</surname><given-names>Daniel</given-names></name><name><surname>García-Cunchillos</surname><given-names>Iván</given-names></name><name><surname>Lado</surname><given-names>Carlos</given-names></name></person-group><article-title>﻿First insights into the phylogeny of the order <italic><tp:taxon-name><tp:taxon-name-part taxon-name-part-type="order">Cribrariales</tp:taxon-name-part></tp:taxon-name></italic> (<italic><tp:taxon-name><tp:taxon-name-part taxon-name-part-type="phylum">Amoebozoa</tp:taxon-name-part></tp:taxon-name></italic>, <italic><tp:taxon-name><tp:taxon-name-part taxon-name-part-type="class">Myxomycetes</tp:taxon-name-part></tp:taxon-name></italic>), with the definite exclusion of the genus <italic><tp:taxon-name><tp:taxon-name-part taxon-name-part-type="genus" reg="Enteridium">Enteridium</tp:taxon-name-part></tp:taxon-name></italic></article-title><source>IMA Fungus</source><day>02</day><month>10</month><year>2025</year><volume>16</volume><pub-id pub-id-type="doi">10.3897/imafungus.16.159960</pub-id></mixed-citation></tp:treatment-meta><tp:nomenclature><label>﻿</label><tp:taxon-name><object-id xmlns:xlink="http://www.w3.org/1999/xlink" content-type="arpha" xlink:type="simple">B035E3ED-7DFD-5B4A-9E16-9BD8086F276E</object-id>
              <tp:taxon-name-part taxon-name-part-type="genus" reg="Cribraria">Cribraria</tp:taxon-name-part>
              <tp:taxon-name-part taxon-name-part-type="infraspecific-rank">subg.</tp:taxon-name-part>
              <tp:taxon-name-part taxon-name-part-type="subgenus" reg="Ionokylix">Ionokylix</tp:taxon-name-part>
              <object-id xmlns:xlink="http://www.w3.org/1999/xlink" content-type="mycobank" xlink:type="simple">860091</object-id>
            </tp:taxon-name><tp:taxon-authority>J.C. Zamora, D. Rodrigues, García-Cunch. &amp; Lado</tp:taxon-authority><tp:taxon-status xmlns:xlink="http://www.w3.org/1999/xlink" xlink:type="simple">subg. nov.</tp:taxon-status><xref ref-type="fig" rid="F3">Fig. 4</xref></tp:nomenclature><tp:treatment-sec sec-type="etymology" id="SECID0EIWBK"><title>Etymology.</title><p>Neuter compound noun from the Greek prefix “ῐ̓́ονo-”, referring to violet, and the word “κύλιξ”, an ancient Greek pottery used to drink wine, due to the colour of the cup-like peridium.</p></tp:treatment-sec><tp:treatment-sec sec-type="material" id="SECID0ENWBK"><title>Type.</title><p><italic><tp:taxon-name><tp:taxon-name-part taxon-name-part-type="genus" reg="Cribraria">Cribraria</tp:taxon-name-part> <tp:taxon-name-part taxon-name-part-type="species" reg="violacea">violacea</tp:taxon-name-part></tp:taxon-name></italic> Rex.</p></tp:treatment-sec><tp:treatment-sec sec-type="diagnosis" id="SECID0E5WBK"><title>Diagnosis.</title><p>Emerging plasmodium usually violaceous. Mature sporophores always sporocarpic, stalked and violet to dark violet, with dictydine granules concentrated on the peridium, sometimes also present in the stalk.</p><p>Species included: <italic><tp:taxon-name><tp:taxon-name-part taxon-name-part-type="genus" reg="Cribraria">C.</tp:taxon-name-part> <tp:taxon-name-part taxon-name-part-type="species" reg="bicolor">bicolor</tp:taxon-name-part></tp:taxon-name></italic> S.L. Stephenson, Novozh. and P. Wellman, <italic><tp:taxon-name><tp:taxon-name-part taxon-name-part-type="genus" reg="Cribraria">C.</tp:taxon-name-part> <tp:taxon-name-part taxon-name-part-type="species" reg="fragilis">fragilis</tp:taxon-name-part></tp:taxon-name></italic> Lado and Estrada, <tp:taxon-name><tp:taxon-name-part taxon-name-part-type="genus" reg="Cribraria">C.</tp:taxon-name-part> <tp:taxon-name-part taxon-name-part-type="uncertainty-rank">aff.</tp:taxon-name-part> <tp:taxon-name-part taxon-name-part-type="species" reg="lepida">lepida</tp:taxon-name-part></tp:taxon-name> Meyl., <italic><tp:taxon-name><tp:taxon-name-part taxon-name-part-type="genus" reg="Cribraria">C.</tp:taxon-name-part> <tp:taxon-name-part taxon-name-part-type="species" reg="spinispora">spinispora</tp:taxon-name-part></tp:taxon-name></italic> Lado and D. Wrigley, <italic><tp:taxon-name><tp:taxon-name-part taxon-name-part-type="genus" reg="Cribraria">C.</tp:taxon-name-part> <tp:taxon-name-part taxon-name-part-type="species" reg="tecta">tecta</tp:taxon-name-part></tp:taxon-name></italic> Hooff, <italic><tp:taxon-name><tp:taxon-name-part taxon-name-part-type="genus" reg="Cribraria">C.</tp:taxon-name-part> <tp:taxon-name-part taxon-name-part-type="species" reg="violacea">violacea</tp:taxon-name-part></tp:taxon-name></italic> Rex, <italic><tp:taxon-name><tp:taxon-name-part taxon-name-part-type="genus" reg="Cribraria">C.</tp:taxon-name-part> <tp:taxon-name-part taxon-name-part-type="species" reg="zonatispora">zonatispora</tp:taxon-name-part></tp:taxon-name></italic> Lado, Mosquera and Beltrán-Tej.</p></tp:treatment-sec><tp:treatment-sec><!--Section generated to contain objects referenced in tp:taxon-treatment.--><fig id="F3" position="float" orientation="portrait"><object-id xmlns:xlink="http://www.w3.org/1999/xlink" content-type="doi" xlink:type="simple">10.3897/imafungus.16.159960.figure4</object-id><object-id xmlns:xlink="http://www.w3.org/1999/xlink" content-type="arpha" xlink:type="simple">B42A9226-4A90-5094-BFFC-94CC65CD6438</object-id><label>Figure 4.</label><caption><p>Morphological traits in <tp:taxon-name><tp:taxon-name-part taxon-name-part-type="genus" reg="Cribraria">Cribraria</tp:taxon-name-part> <tp:taxon-name-part taxon-name-part-type="infraspecific-rank">subg.</tp:taxon-name-part> <tp:taxon-name-part taxon-name-part-type="subgenus" reg="Ionokylix">Ionokylix</tp:taxon-name-part></tp:taxon-name> (<italic><tp:taxon-name><tp:taxon-name-part taxon-name-part-type="genus" reg="Cribraria">C.</tp:taxon-name-part> <tp:taxon-name-part taxon-name-part-type="species" reg="fragilis">fragilis</tp:taxon-name-part></tp:taxon-name></italic> and <italic><tp:taxon-name><tp:taxon-name-part taxon-name-part-type="genus" reg="Cribraria">C.</tp:taxon-name-part> <tp:taxon-name-part taxon-name-part-type="species" reg="tecta">tecta</tp:taxon-name-part></tp:taxon-name></italic> are included based on morphology only, see discussion). A Emerging violaceous plasmodia of <italic><tp:taxon-name><tp:taxon-name-part taxon-name-part-type="genus" reg="Cribraria">C.</tp:taxon-name-part> <tp:taxon-name-part taxon-name-part-type="species" reg="violacea">violacea</tp:taxon-name-part></tp:taxon-name></italic> (G00586043); B–E sporocarpic sporophores of <italic><tp:taxon-name><tp:taxon-name-part taxon-name-part-type="genus" reg="Cribraria">C.</tp:taxon-name-part> <tp:taxon-name-part taxon-name-part-type="species" reg="violacea">violacea</tp:taxon-name-part></tp:taxon-name></italic> (B, G00586003), <italic><tp:taxon-name><tp:taxon-name-part taxon-name-part-type="genus" reg="Cribraria">C.</tp:taxon-name-part> <tp:taxon-name-part taxon-name-part-type="species" reg="zonatispora">zonatispora</tp:taxon-name-part></tp:taxon-name></italic> (C, D, G00586255), the one in image D not fully mature and mounted in Hoyer’s medium, and <tp:taxon-name><tp:taxon-name-part taxon-name-part-type="genus" reg="Cribraria">C.</tp:taxon-name-part> <tp:taxon-name-part taxon-name-part-type="uncertainty-rank">aff.</tp:taxon-name-part> <tp:taxon-name-part taxon-name-part-type="species" reg="lepida">lepida</tp:taxon-name-part></tp:taxon-name> (E, TVDH 531); F inner side of a node of <tp:taxon-name><tp:taxon-name-part taxon-name-part-type="genus" reg="Cribraria">C.</tp:taxon-name-part> <tp:taxon-name-part taxon-name-part-type="uncertainty-rank">aff.</tp:taxon-name-part> <tp:taxon-name-part taxon-name-part-type="species" reg="lepida">lepida</tp:taxon-name-part></tp:taxon-name> (TVDH 531) with encrusted dictydine granules; G–J spores under the scanning electron microscope of <italic><tp:taxon-name><tp:taxon-name-part taxon-name-part-type="genus" reg="Cribraria">C.</tp:taxon-name-part> <tp:taxon-name-part taxon-name-part-type="species" reg="tecta">tecta</tp:taxon-name-part></tp:taxon-name></italic> (G, Hooff 8832, uncited isotype in MA-Fungi), <tp:taxon-name><tp:taxon-name-part taxon-name-part-type="genus" reg="Cribraria">C.</tp:taxon-name-part> <tp:taxon-name-part taxon-name-part-type="uncertainty-rank">aff.</tp:taxon-name-part> <tp:taxon-name-part taxon-name-part-type="species" reg="lepida">lepida</tp:taxon-name-part></tp:taxon-name> (H, TVDH 531), <italic><tp:taxon-name><tp:taxon-name-part taxon-name-part-type="genus" reg="Cribraria">C.</tp:taxon-name-part> <tp:taxon-name-part taxon-name-part-type="species" reg="fragilis">fragilis</tp:taxon-name-part></tp:taxon-name></italic> (I, MA-Fungi 46919, isotype), and <italic><tp:taxon-name><tp:taxon-name-part taxon-name-part-type="genus" reg="Cribraria">C.</tp:taxon-name-part> <tp:taxon-name-part taxon-name-part-type="species" reg="zonatispora">zonatispora</tp:taxon-name-part></tp:taxon-name></italic> (J, MA-Fungi 37500, isotype). Scale bars: 0.1 mm (A–C, E); 20 µm (D); 10 µm (F); 1 µm (G–J).</p></caption><graphic xmlns:xlink="http://www.w3.org/1999/xlink" xlink:href="imafungus-16-e159960-g004.jpg" position="float" orientation="portrait" xlink:type="simple" id="oo_1428813.jpg"><uri content-type="original_file" xlink:type="simple">https://binary.pensoft.net/fig/1428813</uri></graphic></fig></tp:treatment-sec></tp:taxon-treatment>
