# Supplementary material for: ﻿First insights into the phylogeny of the order Cribrariales (Amoebozoa, Myxomycetes), with the definite exclusion of the genus Enteridium
Source: IMA Fungus. 2025 Oct 2;16:e159960. doi: 10.3897/imafungus.16.159960 (PMC12511878; doi:10.3897/imafungus.16.159960)
Supplement: Supplementary material 1 — Final alignment [file imafungus-16-e159960-s001.nex]

#NEXUS

BEGIN DATA;
	DIMENSIONS NTAX=161  NCHAR=1742;
	FORMAT MISSING=- DATATYPE=DNA INTERLEAVE;
MATRIX
Arcyria_affinis_MA61187                   AGGGTATGTAGACTGTGAATG-TAAGAATTAAAGGAAATCCTTGGGGGGTC--CCC-ATTG--A-CCTTTAATTGAAAATTT-CAC-TTGAATCAGAGA-GGG-GCTT--TGGTA-TTTTTATGG--AGGGGTTAAATATG-AGATATA--AAAAGGACCGACAGTGGTTAATGCA-ATTTCCTGGTCT-GTATTGACGTTAAGGTACGAAAGCATAGGGAGCAAAACAGATTAGAGACCTGTGTAGTCTAT-GCTGTCAACGCTGAGTTTTCAGTGTTAGTTGGTGCTTGAG-TAACGCGTTAAATTCTCCG-CTGGGTAGTATGGCCGC-AGGTTGAAACTC-AAAAGAATTGA-GGTGACTTGTACGAGG
Arcyria_afroalpina_MA83613                AGGGTATGTAGGTGGTGAAA--GTCAGTGTAAATCAAAGACT-GGGTTGCA--ACC-CTTTA-A-GGTTTACTTCTATATTT-CAC-TAGAATCTGAGA-GGG-GTAC--TGGTA-TATTCATGG--AGGAGTTAAATATG-AGATATG--AATAGGACCGACGGTGGTGGAAGCA-AGTTCCTAGTCCAGTATTGA-GCTAAGGTACGAAGGCA-GGGGAGCAAAAGGGATTAGACACCCCTGTAGTCCGT-GCTGT-AACGCTGAGATTTCAATGTTAGTTAGTGTTTGAG-TAACGCGTTAAATTCTCCG-CTGGGGAGTACGGCCGC-AGGTTGAAACTC-AAAAGAATTGA-GGTGACTTGTACGAGG
Arcyria_cinerea_MA83612                   AGGGTATGTAGGTGGTGAAA--GTCGGTGTAAATTAAATCCT-GGGTAGCA--ACC-CTTGT-C-TGTTTACGACCATATTT-CAC-TAGAATCTGAGA-GAG-GTTT--TGGTA-GGATCATGA--AGACGTTAAATGTG-AGATATG--TTTGGGACCGACATTGGCGAAAGCA-AACTCCTAGTCCAGTATTGA-GCTAAGGTACGAAGGCA-GGTCAGTGAAACGGATTAGATACCCGTGTAATCCGT-GCTGT-AACGCTGAGATTTCAATATTAGCTGGTGTTTGAG-TAACGCGTTAAATTCTCCG-CTGGGAAGTACGGCCGC-AGGTTGAAACTC-AAAAGAATTGA-GGTGACTTGTACGAGG
Arcyria_congesta_Lado25434                AGGGTATGTAGACAGTGAATG-ATATAAATGAATGAAATCCTTGGGGGGTC--CCC-ATTG--G-CCGTTTATTT-TAATTT-CAC-TAGAATCTAAGA-GGG-GTTT--TGGTA-TTTTTATGG--AGGGGTTAAATATG-AGATATA--AAAAGGACCGACAGTGGTTAATGCA-ATGACCTGGTCTAGTATTGACGTTAAGGTACGAAAGCA-GGGGAGCGAAACGGATTAGAGACCCGTGTAGTCCGT-G-TATCAACGCTGAGTTTTCAATGTAGGTTGGTGTTTGAG-TAACGCGTTAAATTCTCCG-CTGGGTAGTATGGCCGC-AGGTTGAAACTC-AAAAGAATTGA-GGTGACTTGTACGAGG
Arcyria_denudata_MA78718                  -------------------------------------------------------------------------------------------------------------------------------------------------------------------------------------------------------------------------------------------------------------------------------------------------------------------------------------------------------------------------------------
Arcyria_foliicola_MA50720                 -------------------------------------------------------------------------------------------------------------------------------------------------------------------------------------------------------------------------------------------------------------------------------------------------------------------------------------------------------------------------------------
Arcyria_globosa_AMFD252                   -------------------------------------------------------------------------------------------------------------------------------------------------------------------------------------------------------------------------------------------------------------------------------------------------------------------------------------------------------------------------------------
Arcyria_globosa_MA52762                   AGGGTACGTAGGTGGTGAAA--ATCGGTGTAAATAAAATTCT-GGGTAGCA--ACC-CTTAA-C-CGTTTACTTCCATATTT-CAC-TTGGATATAAGACGAG-GAAC--TGGTA-TGTACATGG--AGGGGTTAAATATG-AGATATG--TATAGGACTGACATTGGTGAAAACA-AGTTTCTGATCTATTATTGA-GCTAAGGTACGAAGGCATGGGTATCAAAAGGGATTAGAGACCC-TGTAGTCCAT-GCTGTCAACGCTGAGAATTCAATGTTAGCTGGTGTTTGAG-TAACGCGTTAAATTCTCCG-CTGGGGAGTACGGCCGC-AGGTTGAAACTC-AAAAGAATTGA-GGTGACTTGTACGAGG
Arcyria_incarnata_MA83426                 AGGGTATGTAGACTGTGAAA--ATCAAAATAAATAAAATCCTTGAGTGGTC--CTC-ATTGT-C-TGTTTATTTATATATTT-CAC-TAGAATCTGAGA-AGG-AAAA--TGGTA-TTTTTATGG--AGGGGTTAAATATG-AGATATA--AAAAGGACCGACAGTGGCAAAAGCA-ATTTTCTAGTCAAGTATTGA-GTTAAGGTACGAAAGCA-GGGGAGCGAAGTGGATTAGATACCCATGTAGTCCGT-G-TGTCAACGCTGAGTTTTCAATGTAGATTGGTGTTTGAG-TAACGCGTTAAATTCTCCG-CTGGGAAGTATGGCCGC-AGGTTGAAACTC-AAAAGAATTGA-GGTGACTTGTACGAGG
Arcyria_leiocarpa_M0142937                AGGGTATGTAGGTGGTGAAA--GTCGGTGTGAATAAAATCCT-GGGTTGCA--ACC-CTTGT-C-CGTTCGCTTCCATATTT-CAC-TAGAATCTGAGA-AGG-GTCT--TGGTA-TATTCATGG--AGGAGTTAAAAATG-AGATATG--AATATGACCGACAGCGGTGAAAGCA-AATTCCTGGTCCAGTATTGA-GCTGAGGTACGAAGGCA-GGGGAGCAAAATGGATTAGACACCCATGTAGTCCGT-GCTGT-AACGCTGAGTTTTCACTGTTAGCTGGTGGTTGAG-TAACGCGTTAAATTCTCCG-CTGGGGAGTACGGCCGC-AGGTTGAAACTC-AAAAGAATTGA-GGTGCCTCGTACGAGG
Arcyria_stipata_AMFD257                   -------------------------------------------------------------------------------------------------------------------------------------------------------------------------------------------------------------------------------------------------------------------------------------------------------------------------------------------------------------------------------------
Badhamia_foliicola_MAFungi_69058          AGGGTACGTAGGCGGATAAT--TGAAAAGACAGTAAAAGACT-GAGGAAAA--CCCTCTTT--A-TTCTGTATTCACTGATT-AT--TTGAGTTTTGAAGGCG-GTTT-ATTGAATTCTTGAAGT--AAGGGTGAAAT-TGTTGATAT---TGGAAGACATTCGATAGCGAAAGCA-TTAACCGA-TTCAGATCTAACGCT-AGGTACTAAAGTATGGGGAT-AAATAGGATTAGAGA-CCTAGTAGTCCAT-ACCTTAAACAATGAGTGTTCAACATCTTGGGGTTTAA-AGCTAACGCGTGAAACA--CCGCCTGGGGAATGTGGCCGCAAGGT-TAAACTC-AAAGGAATTGACGGAGACTTAYACAAGG
Badhamia_polycephala_transcript           AGGGTACGTAGGCAGATAAT--TGAAAATACAGTAAAAAACT-GAGGTAAA--CCCTCTTC--A-TTCTGTATTCACTCATT-ATC-TTGAGTTCAGAAGGCG-GTTT-ATTGAATTCTCGAAGG--AAGGGTGAAATCTGTTGATATC--TGGAAGACATTCGATAGCGAAAGCA-ACATCCGA-TTCTGATCTAACGCTCAGGTACTAAAGTATGGGGATCAAATAGGATTAGAGACCCTAGTAGTCCAT-ACCTTAAACAATGAGTGTTCAACGTCTTGGGGTTTAA-AGCTAACGCGTGAAACACTCCGCCTGGGGAATGTGGCCGCAAGGTCTAAACTC-AAAGGAATTGACGGTGACTTATACAAGG
Calomyxa_metallica_AMFD483                -------------------------------------------------------------------------------------------------------------------------------------------------------------------------------------------------------------------------------------------------------------------------------------------------------------------------------------------------------------------------------------
Calomyxa_metallica_MA82941                AGGGTATGTAGGCTGTGGAAA-AAAGAAAAAAATTAAATATT-TGGTATCC--ATC-ATCT--A-TGTTTTTTTA-CTATTT-CAC-TTGAAT-TTAGATAGG-CCGC--AGGAAGTCATTATGG--AACGGT--AATGTGTAGATATG--ATGACGACCGACAGAGGTGAAGACA-TGTTGCCA-TTAAGTATTGACG-TAAGATACGAAGGTATGGGGAT-AAAGAGGATTAGAGA-CCTCGTAGTCCAT-ACTGT-AACGCTGAACGTTCAATGTAGGCTGGTGTTC-AGCTAACGCGATAAACGTTCCG-CTGG-------------------------------------------------------
Cornuvia_serpula_MM29198                  -------------------------------------------------------------------------------------------------------------------------------------------------------------------------------------------------------------------------------------------------------------------------------------------------------------------------------------------------------------------------------------
Cribraria_argillacea_AMFD146              -------------------------------------------------------------------------------------------------------------------------------------------------------------------------------------------------------------------------------------------------------------------------------------------------------------------------------------------------------------------------------------
Cribraria_cancellata_AMFD94               -------------------------------------------------------------------------------------------------------------------------------------------------------------------------------------------------------------------------------------------------------------------------------------------------------------------------------------------------------------------------------------
Cribraria_cf_persoonii_KRAM_M_1075        -------------------------------------------------------------------------------------------------------------------------------------------------------------------------------------------------------------------------------------------------------------------------------------------------------------------------------------------------------------------------------------
Cribraria_tenella_AMFD148                 -------------------------------------------------------------------------------------------------------------------------------------------------------------------------------------------------------------------------------------------------------------------------------------------------------------------------------------------------------------------------------------
Cribraria_violacea_AMFD172                -------------------------------------------------------------------------------------------------------------------------------------------------------------------------------------------------------------------------------------------------------------------------------------------------------------------------------------------------------------------------------------
Cribraria_vulgaris_AMFD98                 -------------------------------------------------------------------------------------------------------------------------------------------------------------------------------------------------------------------------------------------------------------------------------------------------------------------------------------------------------------------------------------
Dianema_corticatum_KRM0040806             -------------------------------------------------------------------------------------------------------------------------------------------------------------------------------------------------------------------------------------------------------------------------------------------------------------------------------------------------------------------------------------
Dianema_corticatum_KRM0040819             -------------------------------------------------------------------------------------------------------------------------------------------------------------------------------------------------------------------------------------------------------------------------------------------------------------------------------------------------------------------------------------
Dianema_depressum_MA80673                 AGGGTA-ATAGGTGGTGAAA--AACGCATAAAATTAAAGACT-TGGTGAAA--ACC-ATTAA-A-TGTTTTTTTGCTTAGTT-CAC-TAGAATTTG-AAGACG-GTA---TGGGTATTAATATGT--AGACGTGAAAAGTGATGATATA--GCAAGGAC-GACATTGGTGAAAACA-CGTACGAG-TAAAGTATTGACGCTGAGG-ACGAAGGTATGGGAATCAAACTGGATTAGAGACCCAGGTAGTCCAT-ACAGTCAA-GCTGCATATTCAATATTAGTTGTGTTCA-AGCTAACGCGTTAAATATGCCGCCTGGGTACAA-GGCCGCAAGGTTACAACTC-TAAAGAATTGA-GGAAACTTGTACAAGG
Dianema_depressum_MA82939                 AGGGTA-ATAGGTGGTGGAA--AACGCGTAAAATTAAAGACT-TGGTGAAA--GCC-ATTT--A-AGTTTTTTTGCTGAGTT-CAC-TAGAATTTG-AAGACG-GTA---TGGGTATTAATATGT--AGACGTGAAAAGTGATGATATA--GCAAGGAC-GACATTGGTGAAAACA-CGTACGAG-TAAAGTATTGACGCTGAGG-ACGAAGGTATGGGAATCAAACTGGATTAGAGACCCAGGTAGTCCAT-ACAGTCAA-GCTGCATATTCAATATTAGTTGTGTTCA-AGCTAACGCGTTAAATATGCCGCCTGGGTACAA-GGCCGCAAGGTTACAACTC-TAAAGAATTGA-GGAAACTTGTACAAGG
Dianema_inconspicuum_MM39161              AGGGTATGTAGGTGGTAATA---TTAAAAAAAATAAAAGACT-GGGTAATC--ATC-CTTT--A-AGTTTTTCGT-GAATAT-TAC-TTGAAT-TTAGGTAGG-CCGA--TGGTA-TCATTTGGG--AACGGTTAAATGTGTAGATAAA--ATGAGGACCGACAGTAGTTAATGCA-ATTTGCCA-TCAAGTATTGACACTAAGATACGAAAGCGTGGGGAT-AAAGAAGATTAGAGACCTTCGTAGTCCAC-GCTGT-AACGCTGAATATTCAATGTGGACCGGTGTTCTAGCTAACGCGTTAAATGTTCCGCCTGGGAAGTACGGTCGCAAGGT-GAAACTC-AAAAGAATTGACGGTGA-TTGGACAGGG
Dianema_mongolicum_MM45002                AGGGTACGTAGGCTGTGGAG--GATATTGAAAATAAAAAACT-GGGTAATC--ATC-CTTT--A-CGTTTTCTTTTTTATTC-CAC-TAGAAT-TTAGATAGG-ACGA--TGGAACTCATTATGG--AAAGGT--GATGTGTAGATATA--ATGAGGACTGACAATGGTGAAAACA-ATCTTCCA-TTAAGTATTGACGCTAAGGTACGAAGGCATGGGTAT-AAAGCGGATTAGATACCCGCGTAGTCCAT-GCAAT-AACGCTGAACATTCAATGTAGGTTGGTGTTTGAGCTAACGCGTTAAATGTTCCG-CTGGGAAGTAAAGTCGCAAGAC-GAAACTC-AAAAGAATTGACGGTGA-TTGAATAGGG
Dianema_nivale_MM29888                    -------------------------------------------------------------------------------------------------------------------------------------------------------------------------------------------------------------------------------------------------------------------------------------------------------------------------------------------------------------------------------------
Dianema_sp_MA86506                        AGGGTATGTAGGTGGTGAAA--AAAGGAGAAAATTAAAAACT-GGGTACTC--ATC-CTTT--A-TGTTTTCTTG-TTATTT-CAC-TTGAAT-TTAGATAGG-ACGA--TGGAA-TCATTATGG--AAAGGT--GATATGTAGATATA--ATGAGGACTGACAGTGGTGAAAGCA-ATTTTCCT-TTAAGTATTGACG-TAATATACGAAAGCATGGGGAT-AAAGAGGATTAGAGA-CCTCGTAGTCCATTGCTGTCAACGCTGAATGTTCAACGTAGGTTGGTGTTCTAG-TAACGCGTTAAACATTCCGCCTGGGAAGTACGGTCGCAAGGT-GAAACTC-AAAAGAATTGACGGTGA-TTGGACAGGG
Dianema_sp_MA86507                        AGGGTATGTAGGTGGTGAAA--AAAGGAGAAAATTAAAAACT-GGGTACTC--ATC-CTTT--A-TGTTTTCTTG-TTATTT-CAC-TTGAAT-TTAGATAGG-ACGA--TGGAA-TCATTATGG--AAAGGT--GATATGTAGATATA--ATGAGGACTGACAGTGGTGAAAGCA-ATTTTCCT-TTAAGTATTGACG-TAATATACGAAAGCATGGGGAT-AAAGAGGATTAGAGA-CCTCGTAGTCCATTGCTGTCAACGCTGAATGTTCAACGTAGGTTGGTGTTCTAG-TAACGCGTTAAACATTCCGCCTGGGAAGTACGGTCGCAAGGT-GAAACTC-AAAAGAATTGACGGTGA-TTGGACAGGG
Dianema_subretisporum_MM31413             AGGGTACGTAGGCGGTGCAAA-AAAGGAGAAAATTAAATACT-GGGTAATC--ATC-CTTT--A-CGTTTTCTTTCTGA-TT-CACTTTGAATCTCAGCGAGG-ACG---CGGGTATCTACAAGT--AGACGTGAAATGTGTTGATATG--AGAGGACC-GACCGTGGCGAAAGCA-CGTTTCCG-GCGAGCATTGACGCTAAGAGACGAGAGCATGGGTATCGATCGAGATTAGAGACCTCAGTAGTC-AT-GCTGTAAACGATGCAAGTTCAATGTCGGCGGTGTTCT-AGCTAACGCGTTAAACATGCCGCCTGGGTAGTA-GGCCGCAAGGTTGAAACTC-AAAAGAATTGACGGAGACTTGTACAAGG
Dianema_subretisporum_MM46699             AGGGTACGTAGGCGGTGCAAA-AAAGGAGAAAATTAAATACT-GGGTAATC--ATC-CTTT--A-CGTTTTCTTTCTGA-TT-CACTTTGAATCTCAGCGAGG-ACG---CGGGTATCTACAAGT--AGACGTGAAATGTGTTGATATG--AGAGGACC-GACCGTGGCGAAAGCA-CGTTTCCG-GCGAGCATTGACGCTAAGAGACGAGAGCATGGGTATCGATCGAGATTAGAGACCTCAGTAGTC-AT-GCTGTAAACGATGCAAGTTCAATGTCGGCGGTGTTCT-AGCTAACGCGTTAAACATGCCGCCTGGGTAGTA-GGCCGCAAGGTTGAAACTC-AAAAGAATTGACGGAGACTTGTACAAGG
Dictydiaethalium_dictyosporum_MA91171     AGGGTACGTAGGCGGTGAAA--AAAGTAGAAAATTAAATACT-GGAGAATC--ATC-CTTT--A-CGTTTTCTTT-CTATTT-CAC-TAGAAT-TTAGATGAG-ATAA--AGGTACATTATATGG--AAGGGT--GATCTGAAGATATA--TAGAGGACCGACAGTGGTGAAGACA-TTTGTCTA-TTAAGTATTGACGCTAAGGTACGAAGGTATGGGTAT-GAAGAGGATTAGAGACCCTCGTAGTCCAT-ACTGT-AACGCTGATTGTTCAATGTGGATCGGTGTTCTAG-TAACGCGTTAAACAATCCGCCTGGGAAGTACGGTCGCAAGGT-GAAACTC-AAAAGAATTGACGGTGACTTGGACAGGG
Dictydiaethalium_plumbeum_MA64421         AGGGTATGTAGGCGGTGAAA--AAAGGAAAAAATTAAATACT-GGATAATC--ATC-CTTT--A-CGTTTTTTCGTCTATTT-CAC-TTGAAT-TTAGAGGGG-ACAA--AGGTACATTATATGG--AAGGGT--GATCTGGAGATATA--TAGAGGACCGACAGTGGTGAAGACA-TTTGTCTA-TTAAGTATTGACGCTAATGTACGAAGGTATGGGTAT-GAAGAGGATTAGAGACCCTCGTAGTCCAT-ACTGT-AACGCTGATTGTTCAATGTGGATCGGTGTTCTAG-TAACGCGTTAAACAATCCGCCTGGGAAGTACGGTCGCAAGGT-GAAACTC-AAAAGAATTGACGGTGACTTGGACAGGG
Didymium_anellus_MAFungi_73335            ------CGTAGGCGGATAAT--AAAAAATATAGTAAAAGACT-GAGGATGA--ACCTCTT---AAAGCTATATTCACTAATT-ATC-TTGAGTTTTATGGGCG-AT---ATTGAATTCCTTAAGT--AAGGGTTAAAT-TGTTGATAT---TGGAAGACATTCGAAGGCGAAAGCG-GTAGTCGA-CGTAGATCTGACGCT-AGGTACTAAAGCATGGGTAT-GAAAAGGATTAGAGA-CCTTGTAGTCCAT-GCCTTAAACAATGAGTGTTCAACGTCTAGGGGTTTAT-AGCTAACGCGTAAAACA--CCGCCTGGGGAATGTGGCCGCAAGGT-TAAACTC-AAAGGAA---------------------
Didymium_difforme_MAFungi_64529           ------CGTAGGCGGATATT--TAAAAATATAGTAAAAGACT-GAGGAAGA--ACCTCTT---AAATCTATGTTCACTAAAT-ATC-TTGAGTTCTATGG-CG-ATT--ATTGAATTCCTTAAGA--AAGGGTAAAAT-TGTTGATAT---TGGAAGACAGCCGAAGGCGAAAGCG-GTAATCGA-GGTAGATCTGACGCTAAGGTACTAAAGCATGGGTAT-GAAAAGGATTAGAGA-CCTTGTAGTCCAT-GCCTTAAACCATGAGTGTTCAACGTCTAGGGGTTTGA-AGCTAACGCGTGAAACA--CCGCCTGGGGAATGTGGCCGCAAGGT-TAAACTC-AAAGGAATTGACGGAGKCTTGTACAAGG
Didymium_difforme_MAFungi_70268           ------CGTAGGCGGATATT--TAAAAATGTAGTAAAAGACT-GAGGAAGA--ACCTCTT---AAATCTATGTTCACTAAAT-ATC-TTGAGTTCTATGG-CG-ATT--ATTGAATTCCTTAAGA--AAGGGTAAAAT-TGTTGATAT---TGGAAGACAGCCGAAGGCGAAAGCG-GTAATCGA-GGTAGATCTGACGCTAAGGTACTAAAGCATGGGTAT-GAAAAGGATTAGAGA-CCTTGTAGTCCAT-GCCTTAAACCATGAGTGTTCAACGTCTAGGGGTTTGA-AGCTAACGCGTGAAACA--CCGCCTGGGGAATGTGGCCGCAAGGT-TAAACTC-AAAGGAATTGACGGAGGCTTGTACAAGG
Didymium_infundibuliforme_MAFungi_78324   ------CGTAGGCGGATAGT--AAAAAATATGGTAAAAGACT-GAAGATGA--ACTTCTT---AAAGCTATGTTCACTAACT-ATC-TTGAGTTTTATGGGCG-AT---ATTGAATTCCTTAAGT--AAGGGTTAAAT-TGTTGATAT---TGGAAGACATTCGAAGGCGAAAGCG-ATAGTCGA-TGTAGATCTGACGCT-AGGTACTAAAGCATGGGTAT-GAAAAGGATTAGAGA-CCTTGTAGTCCAT-GCCTTAAACAATGAGTGTTCAACATCTAGGGGTTTAT-AGCTAACGCGTGAAACA--CCGCCTGGGGAATGTGGCCGCAAGGT-TAAACTC-AAAGGAATTG------------------
Didymium_iridis_transcript                AGGGTACGTAGGCGGATAAT--CAAAAATATAGTAAAAGACT-GAGGATAA--CCCTCTTT--A-AGCTATATTCACTAATT-ATC-TTGAGTTTTGAGGGCG-ATCA-AATGAATCCTTTAAGT--AAGGGTTAAATCTGTTGATATC--TAGGAGACGTTCGAAGGCGAAAGCA-ATGATCGA-CTTAAATCTGACGTTCAGGTACTAAAGCATGGGTATCGAAAAGGATTAGAGACCCTTGTAGTCCAT-GCTGTAAACCATGAGTGTTCAACGTCCTGGGGTTTGA-AGCTAACGCGTGAAACACTCCGCCTGGGGAATGTGGCCGCAAGGTCTAAACTC-AAAGGAATTGACGGAGACTTATACAAGG
Didymium_umbilicatum_MAFungi_64629        ------CGTAGGCGGATAAT--AAAAAATATAGTAAAAAACT-GAGGATGA--ACCTCTT---ATAGCTATATTCACTAATT-ATC-TTGAGTTTTATGGGCG-AT---ATTGAATTCCTTAAGT--AAGGGTTAAAT-TGTTGATAT---TGGAAGACATTCGAAGGCGAAAGCG-GTAGTCGA-TGTAAATCTGACGCT-AGGTACGAAAGTAAGGGAAT-AAAGAGGATTAGAGA-CCTTGTAGTCCTT-GCCTTAAACCATGAGTGTTCAACGTCTAGGGGTTTAT-AGTTAACGCGTAAAACA--CCGCCTGGGGAATGTGGCCGCAAGGT-TAAACTC-AAAGGAATTGACGGAGGCTTGTACAAGG
DR100b_Enteridium                         ----------------AGAAA-TAAGGAGAAAATTAAATACT-GGGTAGTC--ATC-CTTT--A-CGTTTTCTTATCAATTT-CAC-TAGAAT-TTAGATGGG-ACGC--GGGTA-TCTATATGG--ACAGGTAAAATAGTAAGATATA--ACGAGGACCGACAGTGGTGAAGACA-CGTTTCCA-TTAAGTATTGACG-TAATATACGAAGGCATGGGGAT-AAAGAGGATTAGAGA-CCTCGTAGTCCAT-GCTAT-AACGCTGCGTATTCAATGTGGCGTGGTGTTTGAGCTAACGCGTTAAATACGCCG-CTGGGAAGTACGGTCGCAAGGT-GAAACTC-AAAAGAATTGACGGTGA-TTGGACAGGG
DR101_Enteridium                          AGGGTATGTAGGCTGTAGAAA-TAAGGAGAAAATTAAATACT-GGGTAGTC--ATC-CTTT--A-CGTTTTCTTATCAATTT-CAC-TAGAAT-TTAGATGGG-ACGC--GGGTA-TCTATATGG--ACAGGTAAAATAGTAAGATATA--ACGAGGACCGACAGTGGTGAAGACA-CGTTTCCA-TTAAGTATTGACG-TAATATACGAAGGCATGGGGAT-AAAGAGGATTAGAGA-CCTCGTAGTCCAT-GCTAT-AACGCTGCGTATTCAATGTGGCGTGGTGTTTGAGCTAACGCGTTAAATACGCCG-CTGGGAAGTACGGTCGCAAGGT-GAAACTC-AAAAGAATTGACGGTGA-TTGGACAGGG
DR102_Enteridium                          ----------------AGAAA-TAAGGAGAAAATTAAATACT-GGGTAGTC--ATC-CTTT--A-CGTTTTCTTATCAATTT-CAC-TAGAAT-TTAGATGGG-ACGC--GGGTA-TCTATATGG--ACAGGTAAAATAGTAAGATATA--ACGAGGACCGACAGTGGTGAAGACA-CGTTTCCA-TTAAGTATTGACG-TAATATACGAAGGCATGGGGAT-AAAGAGGATTAGAGA-CCTCGTAGTCCAT-GCTAT-AACGCTGCGTATTCAATGTGGCGTGGTGTTTGAGCTAACGCGTTAAATACGCCG-CTGGGAAGTACGGTCGCAAGGT-GAAACTC-AAAAGAATTGACGGTGA-TTGGACAGGG
DR103_Enteridium                          -------------------------------------------------------------------------------------------------------------------------------------------------------------------------------------------------------------------------------------------------------------------------------------------------------------------------------------------------------------------------------------
DR106_Dianema_corticatum_MM24378          AGGGTATGTAGGCTGTGATA--TACGGAGAAAATTAAATGCT-GGGTTATC--ATC-CTTC--A-TGTTTTCTTGTT-ATTT-CAC-TTGAAT-TTAGATGGG-ACGC--GGGTAGTCTATATGT--ACAGGT--GATAGTAAAATATA--ACGACGACCGTCAGTGGTGAAGACA-CGTTTCCA-TTAAGTATTGACG-TAAGATACGAAGGCATGGGGAT-AAAGAGGATTAGAGA-CCTCGTAGTCCAT-GCTGT-AACGCT------------------------------------------------------------------------------------------------------------
DR108_Cribraria_zonatispora               AGGGTCTATAGGCCGTGATG--TTGATTGGTAAAGAAAAACT-GGCGGTCG---GC-CTTT--A-GTTTACCAACACTGCAT--AC-TTGAATCTCGCACAAG-GTTCT-CGGAATACTTTGTGG--AGAGATGAAATATGT-GATACA--AAGTAGTCCGCCGGATGTGAAAGCG-GAAACCTA-GTCGAGTTTGACG-TGACGGACGAAAGCATGGGG-GCGAACGGGATTAGAGACCCCGGTAGTCCAT-GCTGTCAA-GATGAGTGTTCAATGTCAGTGGTGTTT--AGCTAACGCGTTAAACACTCCGCCTGGGGTCTACGGCCGC-AGGT-GAAACTC-AAA-------------------------
DR109_Cribraria_aurantiaca                AGGGTTAGTAGGCGGTGATT--TTGACAGGCGGAAAAAAACT-GGAGGCAA---TC-CTTT--A-TTCCTTCTTAATATTAT-CA--TTGGGTCTGTTAGATG-GCGC--CGGGATTCT-ATGGG--AGCGATAAAATGTGTAGATCGA--GCGAAGAC-GCCAGACGCGAAGGCA-GGTGGCCA-ATTACAGATGACGCTGAGGGACGAAAGAGTGGGG-GCAAACCGGATTAGAGACCCGGGTAGTCCAC-TCTGTAAACGATGGGTATTATATGTTAC--------------------------------------------------------------------------------------------
DR10_Cribraria_sp                         AGGATCCGTAGGCGGTGATT--TGAACAGGAGAAAAAAAACT-GGCGATAC---AC-CTTT--G-TTTTTCCTTAATCTTAT-CAC-TTGAGTTTTTTATATG-GTAC--GGGCATACTTTAGGGT-AGCGATAAAATGTGTTTATCTA--AAGTAGGC-GCCAGAAGCGGAGGCA-CGTGGCCG-ATAAAAGATGACGCTGAGGGATGAAAGTGTGGGG-GCAAACCGGATTAGAGACCCGGGTAGTCCAC-ACC-TAAACGATGAGTGTTAAATCTCGCAAGGGTTTT-AGCTAACGCGT-AAACACTCCGCCTGGGTAGTACGGCCGC-AGGTTGAAACTC-TAAAGAATTGACGGAAACTTGCATAAGG
DR15_Cribraria_cribrarioides              AGGGTCAGTAGGCGGTGATT--TCAACAGACGGAAAAAAACT-GAAGTTAA---TT-CTTT--A-TTTCATCTTAATGTTAT-CAT-T-GGGTTTGTTAGATG-GTAC--CGGGATTCTG-AGGG--AGCGATAAAATGTGTCGATCAT--CAGAAGAC-GCCAGACGCGAAGGCA-GGTGACCA-ATAACAGATGACGCTGAGGGACGAAAGGGCGGGG-GCAAACCGGATTAGAGACCCGGGTAGTCCGC-CCTGTAAACGATGGGTATTATATGTAACTTCGATATA-AG-TAACGCGTTAAATACCCCGCCTGGGTAGTACGGCCGC-AGGTTGAAACTC-AAAGGAATTGA-GGTCGCTTGCATCAGG
DR16_Cribraria_minutissima                AGGGTTAGTAGGCGGTGATT--CGGACAAGAAAAAAAAAACT-GGAGGCAC---TC-CTTT--A-TTTTTCTTCAATCTTAT-CAC-TCGAGTTTG-TACATG-GTGC--CGGTATTCTGTAAGG--AGTGGTGAAATGTGTCGATATG--CAGGAGAC-GCCGGAGGCGCAGGCA-GGCAACCGAGGTAAGACTGACGCTGAGGGGCGAAAGCGTGGGGAGCGAAG-GGATTAGATACCCCGGTAGTCCAC-GTTGTCAACGATGAGTGTTGAATGTCGGCGGTGTTCC-AGCTAACGCGTTAAACACTCCGCCTGGGAAGTACGGCCGCAAGGTTGAAACTC-AAAGGAATTGACGGAGACTTGTATAAGG
DR17_Cribraria_cf_cancellata_fusca        AGGGTACGTAGGCGGTGATA--TACATTCAGTCCTAAAAACT-GAAGGCAA---TT-YTTT--GTGGATATGAAGACGGTAT-CAC-TTGAGTCTT-AGGAGG-AAGC--TGGAATTCTTAGTGT--AGAGATTAAATGTGTAGATATT--AAGAAGACCGAC--AACCGAAGGGAAGCTTCTCG-GTGAGAACTGACGCTGAGGTACGAAACCGTGGGG-GCGAATGGGATTTGAGACCCCAGTASTCCAC-GGTGTAAACGATGAATGTTCAACATTAATTGTGTTTT-AGCTATCGCGTTAAACATTCCGCCTGGGGATAACGG-CGCAAGGTTACAACTC-TAAGGAATTGACGGTGACTTCTAAAAGG
DR18_Cribraria_cf_vulgaris                AGGGTT-GTAGGCTGTAATT--TGTACAGGAAGGAAAAAACT-GAAGGGAC---TT-CTTT--A-TCTTTCTTTAATCTTAT-TAC-TTGAGTTTA-CAGAAG-GTAC--CGGTATTCAATAAGG--AGAGATCAAATATGTCGATATA--TTGAAGAC-GCCAGACGCGAAGGCA-GGTGACCT-ATGTTAGATGACGCTGAGGGACGAAAGTGTGGGG-GCGAATTGGATTAGAGACCCAAGTAGTCCAC-ACTGT-AACGATGAGTATTAAATTT-GG-----TTTC-AGC-AACGCGT-AAATACTCCGCCTGGGAAGTACGGCCGC-AGGTTGAAACTC-AAAGGAATTGA-GGATACTTGCATAAGG
DR1_Cribraria_cancellata_cancellata       ------------------TA--TACGCACAATCCGAAAAACT-GTACGCAA---TG-CTTT--GTGGATATGTAGACGGTAT-AAC-TTGAGTCTT-AGGAGG-AAGC--TGGAACTCCTGGTGG--AGAGATTAAGTGTGTTGATATTA-TGGASGTCCGAC--AATCSAAGGGAABCTTCTCG-GTAAGAACTGACGCTGAGGTACGAAGCCGTGGGG-GCGAATGGGATTCGAGACCCCMGTAGTCCAC-GGASACAACGATGATTGTTCAACATTAHTAGTGTTTT-AKCTATCGCGTSAAACAATCCGCCTG--------------------------------------------------------
DR22_Cribraria_cancellata_fusca           AGGGTACGTAGGCGGTGATA--TACATTCAGTCCTAAAAACT-GAAGGCAA---TT-CTTT--GTGGATATGAAGACGGTAT-CAC-TTGAATCTT-AGGAGG-AAGC--TGGAATTCTTGGTGG--AGCGATTAAATGTGTAGATCTC--AAGAAGACCGAC--AACCGAAGGGAAGCTTCTCG-GTAAGTATTGACGCTGAGGTACGAAACCGTGGGG-GCAAATGGGATTTGAGACCCCAGTAGTCCAC-GGCCTAAACGATGAATGTTCAACATTAATGGTGTTTT-AGCTATCGCGTTAAACATTCCGCCTGGGGATTACGGCCGCAAGGTTAAAACTC-TAAGGAATTGACGGTGACTTTTAAAAGG
DR24_Cribraria_confusa                    AGGGTTCGTAGGCGGTGATT--TGCACGGAAAGAAAAAAACT-GGGTGTTC---TC-CTTT--G-ATTTTTCCCCATCTTAT-CAC-T-GAATCTCACTTATG-GTAC--CGGTATTCATAACGG--AGAAATAAAATTTGTCGATCTT--ATGAAGAC-GTCGGAAGCGAAGGCA-GGTGACCGAAGTGACATTGA-GCTGAGGAACGAAAGTGTGGGT-GCGAACCGGATTAGATACCCGGGTAGTCCAT-ACTGTAAACGATGAGTATTAAATGTTGGCAGCATTTA-AGCTAACGCGA-AAATACTCCGCCTGGGAAGTACGGCCGC-AGGTTGAAACTC-AAAGGAATTGA-GGAAACTTGCATAAAG
DR29_Enteridium_olivaceum                 AGGGTATGTAGGCTGTAAAAA-TAATAAGAAAATTAAGAACT-GGGTAATC--ATC-CTTT--A-CGTTTTCTGTTTTATTT-TAC-TTGAAT-TTAGATGGG-ACGC--GGGAACTCTATATGT--ACAAGT--AATAGTGAAATATA--ACGAGGACCGTCAGTGGTGTAAACA-CGTTTCCT-TTAAGTATTGACG-TAAGATACGAAGGCATGGGGAT-AAAGAGGATTAGAGACCCTCGTAGTCCAT-GCTGT-AACGCTGCGTATTCAATGTGGTTCGGTGTTT-AGCTAACGCGGTAAATACGCCG-CTGGGAAGTACGGTCGCAAGGT-GAAACTC-AAAAGAATTGACGGTGA-TTGGACAGGG
DR2_Cribraria_argillacea                  AGGATCTGTWGGCGGTGATT--TGGACAAGAAATAAAAAACT-GGAGATCC---TC-CTTT--AAGTTCTCTTTAATCTTAT-CAC-TTGGGTTTTTTATATG-GCGC--GGGCATACGGTCGGG--AGCGATAAAATGTGTAGATCGG--CCGTAGGC-GCCGGAAGCGGAGGCA-CGCAGCCG-ATAAGGGATGACGCTGAGGGATGAAAGTGTGGGG-GCGAAACGGATTAGAGACCCGATTAGTCCAC-ACC-TAAACGATGAGTGTAAAATTCAGGCTGGGTTTA-WGCTAACGCGA-AAACACTCCGCCKGGGCAGTACGGCCGC-AGGTTAAAACTC-TAAGGAATTGACGGAMACTTGCATAAGG
DR30_Enteridium_olivaceum                 AGGGTATGTAGGCTGTAAAAA-TAAGAAGAAAATCAAGAACT-GGGTAATC--ATC-CTTT--A-CGTTTTCTTTTTTATTT-TAC-TTGAAT-TTAGATGGG-ACGC--GGGAACTCTATATGT--ACAAGT--AATAGTGAGATATA--ACGAGGACCGTCAGTGGTGTAAACA-CGTTTCCT-TTAAGTATTGACG-TAAGATACGAAGGCATGGGGAT-AAAGAGGATTAGAGA-CCTCGTAGTCCAT-GCTGT-AACGCTGCGTATTCAATGTGGTTCGGTGTTT-AGCTAACGCGGTAAATACGCCG-CTGGGAAGTACGGTCGCAAGGT-GAAACTC-AAAAGAATTGACGGTGA-TTGGACAGGG
DR31_Enteridium_liceoides                 AGGGTATGTAGGCTGTAAAAA-TAAGAAGAAAATTAAGAACT-GGGTAATC--ATC-CTTT--A-CGTTTTCTTTTTTATTT-TAC-TTGAAT-TTAGATGGG-ACGC--GGGAACTCTATATGT--ACAAGT--AATAGTGAAATATA--ACGAGGACCGTCAGTGGTGTAAACA-CGTTTCCT-TTAAGTATTGACG-TAAGATACGAAGGCATGGGGAT-AAAGAGGATTAGAGACCCTCGTAGTCCAT-GCTGT-AACGCTGCGTATTCAATGTGGTTCGGTGTTT-AGCTAACGCGGTAAATACGCCG-CTGGGAAGTACGGTCGCAAGGT-GAAACTC-AAAAGAATTGACGGTGA-TTGGACAGGG
DR35_Lindbladia_tubulina                  AGGATCAGTAGGCGGTGATT--TGAACAGGAGAAAAAAAACT-GGAGATAT---TC-CTTT--C-TTTTTCCTTAATCTTAT--AC-TTGAGTTTTTTATATG-GGAC--GGGCATACGGTCGGG--AGCGATGAAATGTGTAGATCGT--CCGTAGGC-GCCGGAAGCGGAGGCA-CGTGACCG-ATGAAAGATGACGCTGAGGGATGAAAGTGTGGGG-GCGAACCGGATTAGAGACCCGATTAGTCCAC-ACC-TAAACGATGAGTGTTAAATTCTGGCTGAATTTA-AGCTAACGCGA-AAACACTCCGCCTGGGCAGTACGGCCGC-AGGTTGAAACTC-TAAGGAATTGACGGAAACTTGCATAAGG
DR37_Enteridium_simulans                  -------------------------------------------------------C-CTTT--A-CGTTTTCTTTTTTATTT-TAC-TTGAAT-TTAGATGGG-ACGC--GGGAACTCTATATGT--ACAAGT--AATAGTGAAATATA--ACGAGGACCGTCAGTGGTGTAAACA-CGTTTCCA-TTAAGTATTGACG-TAAGATACGAAGGCATGGGGAT-AAAGAGGATTAGAGA-CCTCGTAGTCCAT-GCTGT-AACGCTGCGTATTCAATGTGGTTCGGTGTTT-AGCTAAGGCGGTAAATACGCCG-CTGGGAAGTACGGTCGCAAGGT-GAAACTC-AAAAGAATTGACGGTGA-TTGGACAGGG
DR38_Enteridium_olivaceum                 -------------------------------------------------------------------------------------------------------------------------------------------------------------------------------------------------------------------------------------------------------------------------------------------------------------------------------------------------------------------------------------
DR41_Reticularia_lycoperdon               AGGGTG-GTAGGTGGTGTGGCAGAGGTCTTGACTTAAATGTT-GGCAAAAA--GGC-TTTAC-GAAGGTTGATTCAGATCCA-CGC-TAGAGTTTTGGAAAGG-GTTAGGAGGGAGTTGACAGGG--AGACGTGAAAAGTGCAGATCTG--TCAGGGAC-GTC-ATTGCGAAAGCG-TCGCCTAT-TCTTTAACTGACG-TGAGGCACGAAGGTATGAGTATCGAGCTGGATTAGAGACCCAAGTAGTTCAT-ACTGTAAACGATGCTGGTTAAAGTTAGTTGGCTTTCT-AGCTAACGCGTTAAACCAGCCGCCTGAGTTGTA-GGCCGCAAGGCTAAAACCC-AAAGGAATTGACGGTGACTTGTACGAGG
DR44_Lycogala_flavofuscum                 AGGATA-GTAGGCAGTTAGAC-TAAGGGTTAGAAAAAAGGCT-TTGGGAAT--ACC-GATTC-A--TTTTAACCACAGATCT-ATC-TAGAATCTG-ACGAGG-TGC---GGGTACTCAACATGT--AAATGTCAAATGTGTAGATATG--ACGAGGAC-TTCTAGAGCGAAAGCA-CGCATCGA-TGAAAGATTGACG-TGAGGTATGAAGGTATGGGGATCGATCGGGATTAGAGACCCCAGTAGTCCAT-A-AGTAAACGCTGCATATTACCGTTGGATCAGTGGTT-AGCTAACGCGTTAAATATGCCACCTGGGCAGTA-GGCCGCATGGTTAAAACTC-AAAAGAATTGACGGAGA-TTGTACAAGG
DR4_Cribraria_cf_piriformis               AGGATCAGTAGGCGGTGATT--TATACAGAAGAAAAAAAACT-GGGGGAAA---TC-CTTT--C-TTTATTCTTAATTTTAT-CAC-TTGAGTTAATTATATG-GTGC--AGGCAGACAATAGGG--AGCGATAAAATGTGTT-ATCTA--TTGTCGGCCGCCAGATGTGGAGACA-TGCGACCG-ATAAATAATGACGCTGAGGGATGAAAGTGTGGGG-GCAAACCGGATTAGAGACCCGGGTAGTCCAC-ACC-TAAACGATGAGTTTCTAATTCTTAAGGAATTAA-AGTTAACGCAA-AAATACTCCGCCTGGGCAGTACGGCCGC-AGGTTGAAACTC-AAAAGAATTGACGGAAACTTGCATAAGG
DR57_Cribraria_rubiginosa                 ----------------------T-AACAGGAAGAAAAA--CT-GGAGGGAC---TC-CTTT--A-TTTTTCCTTAATTTTAT-CAC-TTGAATTTCAGATATG-GTAC---GGTATTCTGTAAGT--AGAGATTCAATGTGTTGATATG--CAGAAGAC-GTCAAAAGCGAAGGCA-GGTGACCGATATGAAATTGACGCTGAGGGA-GAAAGTGTAGGGAGCAACCCGGATTAGAGACCCGGCTAGTCTAC-ACC-TGAACGATGAGAATTAAGTTTTAGTAGAATTTA-AGC-AACGCGTTAAATTCTCCGCCTGGGCAGTACGGCCGC-AGGTTGAAACTC-TAAAGAAATGA-GGAAACTTGCATAAAG
DR5_CF_Cribraria_cancellata_fusca         AGGGTACGTAGGCGGTGATA--TACATTCAGTCCTAAAAACT-GAAGGCAA---TT-CTTT--GTGGATATGAAGACGGTAT-CAC-TTGAGTCTT-AGGAGG-AAGC--TGGAATTCTTAGTGT--AGAGATTAAATGTGTAGATATT--AAGAAGACCGAC--AACCGAAGGGAAGCTTCTCG-GTGAGAACTGACGCTGAGGTACGAAACCGTGGGG-GCAAAGGGGATTTGAGACCCCCGTAGTCCAC-GGTGTCAACGATGAATGTTCAACATTAATGGTGTTTT-AGCTATCGCGTTAAACATTCCGCCTGGGGATTACGGCCGCAAGGTTAAAACTC-TAAGGAATTGACGGTGACTTCTAAAAGG
DR5_Cribraria_lepida                      AGGGTTAGTAGGC-GTGATT--TAAATTGGAAAAGAAAAACT-GGGGGTCA---CC-CTTT--A-ATTTACCAACACTAAAT-CA--TTGAATCATGCGCAAA-GTCC--CGGTATTCTTTATGG--AGAGATGGAAT-TGTTGATATA--GGGAAGAC-GTCGGATGCGAAGGCAGGGTACTTG-GTCATGATTGACGCTGAGGGACGAAAGGATGGGT-GCAAATGGGATTAGAGACCCCAGTAGTCCAT-CCTGTC-ACGATGAGTGTTAAATGTTAATAGTGTTTT-AGCTAACGCGTTAAACA--CCGCCTGGGGACTACGGCCGC-AGGTTGAAACTC-AAAGGAATT-------------------
DR62_Cribraria_vulgaris                   AGGGTT-GTAGGCTGTAATT--TGTACAGGAAGGAAAAAACT-GAAGGGAC---TT-CTTT--A-TCTTTCTTTAATCTTAT-TAC-TTGAGTTTA-CAGAAG-GTAC--CGGTATTCAATAAGG--AGAGATCAAATATGTCGATATA--TTGAAGAC-GCCAGACGCGAAGGCA-GGTGACCT-ATGTTAGATGACGCTGAGGGACGAAAGTGTGGGG-GCGAATTGGATTAGAGACCCAAGTAGTCCAC-ACTGT-AACGATGAGTATTAAATTTTGGGAGGATTTC-AGC-AACGCGT-AAATACTCCGCCTGGGAAGTACGGCCGC-AGGTTGAAACTC-AAAGGAATTGA-GGATACTTGCATAAGG
DR65_Lycogala_leopardinum                 AGGATA-GTAGGCAGTAAGAC-AAAGATCTGAAAAAAATACT-TTGGGAAC--ACC-GATTT-A-CTTTTAGATACTGATCT-TTC-TAGGATCTC-TCGAGA-TAT---GGGTACTCAACATGT--AGACGTAAAATGTGTAGATATG--ACGAGGAC-TTCGATGGCGAAAGCA-CGTA-TGA-CTAAGGATCAACG-TGAGGTATGAAGGTATGGGTATCGATCGGGATTAGAGACCCCAGTAGTCCAT-A-AGTAAACGCTGCAAATTATTATTGGATCAGTGGTT-AGCTAACGCGTTAAATTTGCCACCTGGGCAGTA-GGCCGCAGGGTTAAAACTC-AAAAGAATTGACGGAGA-TGGTACAAGG
DR66_Arcyria_cinerea                      AGGGTATGTAGGCGGTGCAT--GTAATTCTAAATTAAATTCTTGGGAATCC---CC-ATTAA-A-AGTTTAGTTCTAAAATTGCAC-TAGAATCTAAGA-CAG-GAAGC-TGGTACTGCTTATGG--AGAGGTTAAATATGTAGATATAA-TGTAGGACCGACGATGGTTAATGCA-AGCTTCTGGTCTAGTATTGACGCTAAGGTACGAAGGCATGGGTAGCGAAACAGATTAGACACCTGTGTAGTCCAC-GCTGTCAACGCTGAGTATTCAGTATCAGTTGGTGCTTAAGCTAACGCGTTAAATTCTCCGCCTGGGAAGTACGGCCGCAAGGTTGAAACTC-AAAAGAATTGACGGTGACTTGTACAAGG
DR68_Cribraria_macrocarpa                 AGGATCMGTWGGCGGTGATT--TGAACAGGAGAAAAAAAACT-GGAGATAT---TC-CTTT--G-TTTTTCCTTAATCTTAT--AC-TTGAGTTTTTTGTATG-GTAC--GGGCATACGGTCGGG--AGCGATAAAATGTGTAGATCGT--CCGTAGGC-GCCGGAAGCGGAGGCA-CGTGACCG-ATGAAAGATGACGCTGAGGGATGAAAGTGTGGGG-GCGAACCGGATTAGAGACCCGATTAGTCCAC-ACC-TAAACGATGAATGTCAAATCCTGGCTGGATTTA-AGCTAACGCGA-AAACATTCCGCCTGGGCAGTACGGCCGC-AGGTTGAAACTC-TAAGGAATTGACGGAAACTTGCATAAGG
DR69_Cribraria_argillacea                 AGGATCTGTAGGCGGTGATT--TGGACAAGAAATAAAAAACT-GGAGATCC---TC-CTTT--AAGTTCTCTTTAATCTTAT-CAC-TTGGGTTTTTTATATG-GCGC--GGGCATACGGTCGGG--AGCGATAAAATGTGTAGATCGG--CCGTAGGC-GCCGGAAGCGGAGGCA-CGCAGCCG-ATAAGGGATGACGCTGAGGGATGAAAGTGTGGGG-GCGAAACGGATTAGAGACCCGATTAGTCCAC-ACC-TAAACGATGAGTGTAAAATTCAGGCTGGGTTTA-AGCTAACGCGA-AAACACTCCGCCGGGGCAGTACGGCCGC-AGGTTAAAACTC-TAAGGAATTGACGGAAACTTGCATAAGG
DR72_Cribraria_sp                         AGGATCAGTAGGCTGTGATT--TAGACAGGAAGAAAAAAACT-GGGGATAC---TC-CTTT--A-TTTTTCCTTTATTTTAT-CAC-TTGGGTTTTTTATATG-ATAC--GAGGAGGCGCCAGGG--AGCAATAAAATGTGTCGATCTG--GTATTGACTGTCGGAAGCGGAGGCA-CGTAATCG-ATAAAAAATGACGCTGAGGGATGAAAGCGTGGGG-TCAAACCGGATTAGATACCCGGGTAGTCCAC-GCC-TAAACGATGAGTGTTAAGTTCTTGGGGAATTTA-AGCTAACGCGT-AAACACTCCGCCTGGGAACTACGGCCGC-AGGTTGAAACTC-AAAGGAATTGACGGAAACTTGCATCAAG
DR73_Cribraria_meylanii                   AGGGTACGTAGGCGGTAATA--TCTACCTAACTTAAAAAACT-GGTGGCAA---TC-CTTT--GGAAGTTTTGGAATAGTAT-TAC-TTGAATCTT-CTTAGT-AAG---TCGAATTCTTTATGG--AGCGATTATATGTGTTGATATA--AAGAAGACGGAC--AACCGAAGGGAAGCTTATGA-GCAAGTATTGACGCTGAGGTACGAAACCGTGGGG-GCAAAGGGGATTCGAGACCCCCGTAGTCCAC-GGTGTCAACGATGAATGTTCAATATTAGTAGTGTTTT-AGCTATCGCGTTAAACATTCCGCCTGGGGACAACGGCCGCAAGGTTACAACTCAAAAGGAATTGACGGTGGCTTCTAAAAGG
DR75_Lycogala_flavofuscum                 AGGATA-GTAGGCAGTTAGAC-TAAGGGTTAGAAAAAAGGCT-TTGGGAAT--ACC-GATTC-A--TTTTAACCACAGATCT-ATC-TAGAATCTG-ACGAGG-TGC---GGGTACTCAACATGT--AAATGTCAAATGTGTAGATATG--ACGAGGAC-TTCTAGAGCGAAAGCA-CGCATCGA-TGAAAGATTGACG-TGAGGTATGAAGGTATGGGGATCGATCGGGATTAGAGACCCCAGTAGTCCAT-A-AGTAAACGCTGCATATTACCGTTGGATCAGTGGTT-AGCTAACGCGTTAAATATGCCACCTGGGCAGTA-GGCCGCAAGGTTAAAACTC-AAAAGAATTGACGGAGA-TTGTACAAGG
DR76_Lindbladia_tubulina                  AGGATCAGTAGGCGGTGATT--TGAACAGGAGAAAAAAAACT-GGAGATAT---TC-CTTT--A-TTTTTCCTTAATCTTAT--AC-TTGAGTTTTTTATATG-GTAC--GGGCATACGGTCGGG--AGCGATAAAATGTGTAGATCGT--CCGTAGGC-GCCGGAAGCGGAGGCA-CGTGACCG-ATGAAAGATGACGCTGAGGGATGAAAGTGTGGGG-GCGAACCGGATTAGAGACCCGATTAGTCCAC-ACC-TAAACGATGAGTGTTAAATTCTGGCTGAATTT--AGCTAACGCGA-AAACA-TCCGCCTGGGCAGTACGGCCGC-AGGTTGAAACTC-TAAGGAATTGACGGAAACTTGCATAAGG
DR78_Tubifera_ferruginosa                 AGGGTAAGTAGGCGGAGGGA--GACGATCGAAATGAAAGACT-GGAGTACG--CTC-CTTAT-C-TGTTTTTTTTAAGCTCC-CTC-TAGAATCAAGTACAAG-AAGA--AGGTACTCTAAATGG--AGACGTGAAATGTGTAGATATT--GCGAGGACCGACGAAGGCGAAGGCATTCTTCTAG-TATTGTATTGACGCTAAGAGACGAAGGCATGAGGATCGATCGGGATTAGAGACCCCAGTAGTTCAT-GCTGTAAACGATGCGCATTCCATGT--------GAGA-AGCTAACGCGTTAAATGCGCCGCCTGGGTACTATGGCCGCAAGGTTGAAACTC-AAAGGAATTGACGGAGACTTATACAAAG
DR7_Cribraria_minutissima                 AGGGTTAGTAGGCGGTGATT--TGGACAAGAAAAAAAAAACT-GGAGGCAC---TC-CTTT--A-TTTTTCTTCAATCTTAT-CAC-TCGGGTTTG-TACAGG-GTGC--CGGTATTTTGTAAGG--AGTGGTGAAATGTGTCGATATG--CAAAAGAC-GCCGGAGGCGCAGGCA-GGCGACCGGGGCAAGACTGACGCTGAGGGACGAAAGCGTGGGTAGCGAAA-GGATTAGATACCCTGGTAGTCCAC-GTTGTCAACGATGAGTGTTGAATGTCAGCGGTGTTCC-AGCTAACGCGTTAAACACTCCGCCTGGGAAGTACGGCCGCAAGGTTGAAACTC-AAAGGAATTGACGGAAACTTGTATAAGG
DR81_Cribraria_mirabilis                  AGGGTACGTAGGCGGTAATA--TTAACATATTTCAAAAAACT-GGTGACCA---AC-CTTT--GGGGTKATATGCACATTAT-TAC-WTGAGTCTTACT-AGG--AGC--TGGAATTMTTAGTGG--AGAGATTAAGTGTGTCGATATT--AAGAAGACCGTC--AACCGAAGGGAAGTTTCTGA-GTAAGTACTGACGCTGAGGTACGAAGCCGTGGGGAGCGAATGGGATTCGATACCCCAGTAGTCCAC-GGT-TAAACAATGTATGTTCAATATTATTAGTGTTTT-AGCTATCGCGTTAAACATACCGCCKGGGGACTACGG-CGCAAGGTTGAAACTC-TAAGGAATTGACGGTGGCTTTTAATAGG
DR82_Cribraria_meylanii                   AGGGTAAGKWGGCGGTAATA--TCTACCTAACTTAAAAAACT-GGTGGCAA---TC-CTTT--GGAAGTTTTGGAATAGTAT-TAC-TTGAATCTT-CTTAGT-AAG---TCGAATTCTTTATGG--AGCGATTATATGTGTTGATATA--AAGAAGACGGAC--AACCGAAGGGAAGCTTATGA-GCAAGTATTGACGCTGAGGTACGAAACCGTGGGG-GCAAAGGGGATTCGAGACCCCCGTAGTCCAC-GGTGTCAACGATGAATGTTCAATATTAGTAGTGTTTT-AGCTATCGCGTTAAACATTCCGCCTGGGGACAACGGCCGCAAGGTTACAACTCAAAAGGAATTGACGGTGGCTTCTAAAAGG
DR83_Cribraria_purpurea                   AGGGTATGTAGGCGGTAATA--TAGATGTTATAGGAAAAACT-GGCAGAAA---TC-CTTT--A-CTTATAGCAAATCGTAT-TAC-TTGAGTTAT-TGAGGG-GAAC--GGGAATTCTTTATGG--AGTGATAAAATATGTCGATATA--AAGAAGACCGCCGGAAGCGAAGGCGCGGACCTAG-TCGTATACTGA-GCTGAGGTACGAAAGCATGGGT-GCAAACGGGATTCGAGACCCCGGTAGTCCAT-GCTGTCAACGCTGAATGTTATATTTTGGCAGAGTATC-AGCTAACGCGTTAAACATTCCGCCTGGGGTGTACGGCCGC-AGGTTAAAACTC-AAAGGAATTGA-GGAGGCTTGTAAAAGG
DR84_Cribraria_Sphagnum                   AGGATTAGTAGGCTGTTATA--AGGACAAGA-AAAAAAAACT-GGGGACTC---TC-CTTT--G-ATTTTCTTTAATCTTAT-TTC-TTGAGTTTTTTATATG-CCGC--GGGCATACTTTAGGGG-AGCGATAAAATGTGTTTATCTA--AAGTAGGC-GCCGGAAGCGAAGGCA-CGCTGGCG-ATAAAGGATGACGCTRAGGGATGAAAGCGTGGGG-GCAAACCGGATTAGAGACCCGGGTAGTCCAC-GCC-TAAACTATGAGTGTCGAAGTCGTGACGGATTCA-AG-TAACGCGT-AAACACTCCGCCTGGGCAGTACGGCCGC-AGGTTGAAACTC-TAAAGAATTGACGGAAACTTGCATAAGG
DR8_Cribraria_sp                          AGGATCCGTAGGCGGTGATT--TGAACAGGAGAAAAAAAACT-GGCGATAC---AC-CTTT--G-TTTTTCCTTAATCTTAT-CAC-TTGAGTTTTTTATATG-GTAC--GGGCATACTTTAGGGC-AGCGATAAAATGTGTTTATCTA--AAGTAGGC-GCCAGAAGCGGAGGCA-CGTGGCCG-ATAAAAGATGACGCTGAGGGATGAAAGTGTGGGG-GCAAACCGGATTAGAGACCCGGGTAGTCCAC-ACC-TAAACGATGAGTGTTAAATCTCGCAAGGGTTTT-AGCTAACGCGT-AAACACTCCGCCTGGGTAGTACGGCCGC-AGGTTGAAACTC-TAAAGAATTGACGGAAACTTGCATAAGG
DR93_Cribraria_violacea                   ----------------GATT--TAAATTGGAAAAGAAAAACT-GGAGGCCA---TC-CTTT--A-ATTTACCAACACTGAAT-CA--TTGAATCATGCGCAAA-GT-CT-CGGTATTCTTTATGG--AGTGATGAAAT-TGTTGATATA--GGGAAGAC-GTCGGAAGCGAAGGCAGGGTACTTA-GTCATGATTGACGCTGAGGGACGAAAGTGTGGGG-GCAAATGGGATTAGATACCCCAGTAGTCCAT-ACTGTC-ACGATGAGTGTTAAATGTTAATAGTGTTTT-AGCTAACGCGTTAAACA--CCGCCTGGGGACTACGGCCGCAAGGTTGAAACTC-AAAGGAATTGACGGAGACTTGTATAAGG
DR96_Enteridium_liceoides                 AGGGTATGTAGGCTGTGAAA--TACAGAGAAAATTAAATGCT-GGGTTACC--ATC-CTTC--A-TGTTTTTTTATT-ATTT-CAC-TTGAAT-TTAGATGGG-ACGC--GGGTAGTCTATATGT--ACAGGT--GATAGTAAAATATA--ACGACGACCGTCAGTGGTGAAGACA-CGTTTCCA-TTAAGTATTGACG-TAAGATACGAAGGCATGGGGAT-AAAGAGGATTAGAGA-CCTCGTAGTCCAT-GCTGT-AACGCTGCATATTCAATGTGGTATGGTGTTTGAGCTAACGCATTAAATATGCCG-CTGGGAAGTACGGTCGCAAGGT-GAAACTC-AAAAGAATTGACGGTGA-TTGGACRGGG
DR97_Cribraria_rufa                       AGGGTTAGTAGGCGGTGATT--TGAACAAGAATTAAAAGACT-GGAGGAAA--TTC-CTTT--G-TGATTCTTTAATCTTAT-CAC-TAGAGTTTTTAATATG-ATG---TGGCATTCATTACGT--AGCGATAAAATGTGTTGATCTA--ATGAAGGCCGCCAGAAGCGAAAGCA-GACGATCG-ATTAAAGATGACGCTGAGGGACGAAAGTGTGGGG-GCAAACCGGATTAGAGACCCGGGTAGTCCAC-ACCCTAAACGATGAGTATTAAATCAACATGGGGTTTA-AG-TAACGCGT-AAATACTCCGCCTGGGCAGTACGGCCGC-AGGTTGAAACTC-AAAAGAATTGACGGAAACTTGCATAAGG
DR98_Cribraria_rufa                       AGGGTTAGTAGGCGGTGATT--TGAACAAGAATTAAAAGACT-GGAGGAAA---TC-CTTT--G-TGATTCTTTAATCTTAT-CAC-TAGAGTTTTTAATATG-ATG---TGGCATTCATTACGT--AGCGATAAAATGTGTTGATCTA--ATGAAGGCCGCCAGAAGCGAAAGCA-GACGATCG-ATTAAAGATGACGCTGAGGGACGAAAGTGTGGGG-GCAAACCGGATTAGAGACCCGGGTAGTCCAC-ACCCTAAACGATGAGTATTAAATCAACATGGGGTTTA-AG-TAACGCGT-AAATACTCCGCCTGGGCAGTACGGCCGC-AGGTTGAAACTC-AAAAGAATTGACGGAAACTTGCATAAGG
DR99_Licea                                AGGGTATGTAGGTTGTAAAA--ATGAGCAAAAATTAAATACT-AGGTGAGA--ACC-TTTT----GGGTTTTTGTGATGTTT-TAC-TTGAAT-TCAGCTGGG-ACGA--CCGTATTCTTTAAGG--AGAGAT--GATTTGTAGAGATA--AAGAAGACAGCCAGTGGTGAAAACA-GTTTTCTG-TGGAGTATTGACG-TAAGGTACGAAAGCATGGGTAT-GAAGAGGATTAGAGACCCTTGTAGTCCAT-GCTGT-AACGCTGAGTGTTAAATATGGATCGGTGTTCAAGTTAA-GCGTTAAACACTCCG-CTGGGAAGTACGACCGC-AGGTTGAAACTC-AAAAGAATTGA-GGAGATTTGTACAAGG
Enteridium_olivaceum_CWU_3075             -------------------------------------------------------------------------------------------------------------------------------------------------------------------------------------------------------------------------------------------------------------------------------------------------------------------------------------------------------------------------------------
Enteridium_olivaceum_LE325311             -------------------------------------------------------------------------------------------------------------------------------------------------------------------------------------------------------------------------------------------------------------------------------------------------------------------------------------------------------------------------------------
FJ810500_Lindbladia_tubulina              -------------------------------------------------------------------------------------------------------------------------------------------------------------------------------------------------------------------------------------------------------------------------------------------------------------------------------------------------------------------------------------
Gulielmina_megaspora_MA82123              AGGGTATGTAGGTGGTGAAA--TAAAAAGAAAATGAAATACT-AGATTATC--ATC-TTTT--C-TGTTTTCTCA-TAATTT-CAC-TTGAATCTTAGATGGG-ACGA--TGGTACTTTTTAAGG--AACAGTTAAATGTGTTGATATA--AAAAGGACCGACGGTAGCGAAAGCG-ATTTTCCTTTCAAGTATTGA-GCTAAGGTACGAAGGCA-GGGGAGCAAAGAGGATTAGATACCCTCGTAGTCCGT-G-AGTAAACGCTGAGTTTTCAATGTAGGTTGGCGTTCAAG-TAACGCGTAAAATTCTCCG-CTGGGAAGTACGGCCGC-AGGTTGAAACTC-AAAAGAATTGA-GGTGACTTGAACGAGG
Gulielmina_patagonica_MA91906             AGGGTACGTAGGTGGTGAAA--GGAAAAGAAAATGAAATACT-AGATTATC--ATC-TTTT--C-TGTTTTCTTG-TAATTT-CAC-TTGAATCTTAGATGGG-ATGG--TGGTACTTTTTAAGT--AACAGTTAAATGTGTTGAGATA--AAAAGAACCGACGGTAGCGAAAGCG-ATCCTCCTTTCAAGTATTGA-GCTAAGGTACGAAGGCA-GGGGAGCGAAGAGGATTAGATACCCTCGTAGTCCGT-G-AGTAAACGCTGAGTTTTCAATGTAGGTTGGTGTTCAAG-TAACGCGTAAAATACTCCG-CTGGGAAGTACGGCCGC-AGGTTGAAACTC-AAAAGAATTGA-GGTGACTTGAACGAGG
Gulielmina_vermicularis_MA88424           AGGGTATGTAGGTGGTGGAA--AAAAGTAAAAATGAAATACT-AGATTATC--ATC-TTTT--G-TGTTTTTATG-TAATTT-CAC-TAGAATCTTAGATGGG-ATGG--TGGTACTTTTTAGGT--AACAGTTAAATGTGTTGATAAA--AAAAGGACCGACGGAGGTGAAAGCG-ACCATCCTTTCAAGTATTGA-GCTAAGGTACGAAGGCA-GGGGAGCAAAGAGGATTAGATACCCTCGTAGTCCGT-G-AGTAAACGCTGAGTTTTCAATGTAGATTGGCGTTCAAG-TAACGCGTAAAATTCTCCG-CTGGGAAGTACGGCCGC-AGGTTGAAACTC-AAAAGAATTGA-GGTGACTTGAACGAGG
Hemitrichia_abietina_MA58838              AGGGTATGTAGGCTGTGAAA--AACAGAGTAAATGAAAGACT-GGGTAATA--ATC-CTTT--A-TGTTTGCTCATTGATTT-CAC-TTGAATCTTAGA-AGG-ACGA--TGGTA-TTTATTAGG--AATGGTTAAATATG-AGATAAG--TAAAGGACCGACAGTGGTGAAAACA-ATCTTCCGATCAAGTATTGA-GCTAAGGTACGAAGGCA-GGGGAGCAAAGCGGATTAGACACCCGCGTAGTCCGT-GCTGT-AACGCTGAGTTTTCAATATAGGTTGGTGTTCTAG-TAACGCATTAAATTCTCCG-CTGGGAAGTACGGCCGC-AGGTTGAAACTC-AAAAGAATTGA-GGTGACTTGTACGAGG
Hemitrichia_abietina_MM30370              -------------------------------------------------------------------------------------------------------------------------------------------------------------------------------------------------------------------------------------------------------------------------------------------------------------------------------------------------------------------------------------
Hemitrichia_calyculata_MA81807            AGGGTATCTAGGTGGTTAAG--TTATACGCAAATTAAAAACT-GGGCAGGA--ACC-CTTG--C-TGTTTGCTCGATGACTT-TTC-TTGAAGCTTGTACAGG-AAGA--AGGTATTTTATTAGG--AATGATAGAATATGTAGATA-A--TAAAAAACCGACGTTGGCGAAGGCA-TTCTTCCAGTTGAGTCTTGA-GCTGAAGTACTAAGGCC-GGGGAGCAAACTGGATTAGACACCCAGGTAGTCCGG-G-TGTCAACGCTGAGTTTTCAATGTGAGTTTGTGTTTGAGCTAA-GCGTTAAATACTCCG-CTGGGAAATACGGCCGCAAGGTTGAAACTC-AAAAGAATTGA-GGTGACTTGTACAAGG
Hemitrichia_crassifila_MA91885            AGGGTATGTAGGTGGTGGGA--AAAAAAAAAATTTAAATACT-AGATTATC--ATC-TTTT--A-TGTTTTTTTA-ATGTTT-CA--TAGAATCTCAGA-AGG-ACGA--TGGTA-TTTTTAGGG--AGTCGTTAAATACA-AGATATA--AAAAGGACCGACAGGGGTGAAAGCA-ATCTTCCTTTCGAGTATTGA-GCTAATGTACGAAGGCA-GGGGAGCAAAGAGGATTAGACACCCTCGTAGTCCGT-G-TGTCAACGCTGAGTTTTCAATGTAGGCTGGTGTTTGAG-TAACGCATTAAATTCTCCG-CTGGGAAGTACGGCCGC-AGGTTGAAACTC-AAAAGAATTGA-GGTGACTTGTACGAGG
Hemitrichia_decipiens_MA83070             AGGGTACGTAGGCTGCAAGA--AACAGTGTAAATTAAATACT-GGGTTGCA--ATC-CTTT--G-TGTTTACTCGATGATCT-TGC-TTGAATCATAGA-AGG-ACAA--TGGTA-TTTATTAGG--AGTGATTAAATA-CTAGATAAA--TCAAGGACCGACAGTGGTGAAAGCA-ATTTTCCAGTCATGCATTGA-GCTAAGGTACGAAAGCA-GGGGAGCAAAGCGGATTAGACACCCGCGTAGTCCGT-G-TGTCAACGCTGAGTTTTCAATATAGACTGGTGTTCTAGCTAACGCATTAAATGCTCCGCCTGGGAAGTACGGCCGCAAGGTTGAAACTC-AAAAGAATTGACGGTGACTTGTACGAGG
Hemitrichia_lutescens_MA83355             AGGGTAAGTAGGCAGTGGGA--AACGGTGTAAATAAAAAACT-GGGTAATT--ACT-CTTT--A-TGTTTACTCATTGATCT-CAC-TTGAATCTCAGA-AGG-ACAA--TGGTA-TTTATCAGG--AATGATTAAATATA-AGATAGA--TAGGGGACCGACAGTGGTGAAAACA-ATTTTCTGGTCGAGCATTGA-GCTAAGAGACGAAGGTA-GGGGAGCAAAGCGGATTAGACACCCGCGTAGTCCGT-A-TGTCAACGCTGAGTTTTCAATATAGGTTGGTGTTCTAG-TAACGCATTAAATTCTCCG-CTGGGAAGTATGGCCGC-AGGTTGAAACTC-AAAAGAATTGA-GGTGACTTGTACGAGG
Hemitrichia_minor_MA80197                 AGGGTATGTAGGTGGTGAAA--AAATGAGAAATTAAAATACT-AGGTAATA--ATC-TTTT--A-TGTTTTCTTA-CTATTT-CA--TAGAATCTCAGA-AAG-ATGA--TGGTACTTTTTAGG-T-AGTGGTTAAATAGG-ATATAAA--AAAAGGACTGACAGTAGTGAAAG-A-ATCATCCAGTCGAGTATTGA-CGTAAGGTACGAAGGCA-GGGGAGCAAAGAGGATTAGAGACCCTCGTAGTCCAT-G-TGTCAACGCTGAGTTTTCAATGTAGATTGGTGTTCTAG-TAACGCATTAAATTCTCCG-CTGGGAAGTACGGCCGC-AGGTTGAAACTC-AAAAGAATTGA-GGTGACTTGTACGAGG
Hemitrichia_minor_U6369                   -------------------------------------------------------------------------------------------------------------------------------------------------------------------------------------------------------------------------------------------------------------------------------------------------------------------------------------------------------------------------------------
Hemitrichia_pardina_MA80413               AGGGTATGTAGGTGGTGAAG--AAAAAAGAAATTCAAATACT-AGGTTGTT--ATC-TCTT--A-TGGTTCTATTTTTAATT-CA--TAGAATCTCAGA-AAG-ATGA--TGGTACTTTTTAGGG--AGTGGTTAAATAAC-AGATAAA--AAAAGGACTGACAGTGGTGAAAG-A-GTCATCTTTTCGAGGATTGA-CGTAAGGTACGAAGGCA-GGGGAGCAAAGAGGATTAGACACCCTCGTAGTCCAT-G-TGTCAACGCTGAGTTTTCAATGTAGATTGGTGTTTGAG-TAACGCATTAAATTCTCCG-CTGGGAAGTACGGCCGC-AGGTTGAAACTC-AAAAGAATTGA-GGTGACTTGTACGAGG
Hemitrichia_serpula_MA64060               AGGGTAAGTAGGCTGTGAAA--AACGAAGAAATTAAAATACT-AGATAGTA--ATC-TTTA--A-AGTTTTCTTAACGATTT-CAC-TGGAATTTTAAGCGAG-ACGA--TGGTA-TTTTTAAGG--AATGGTTGAATATG-AGATATA--AAAAGAA-CGACGATGGTGAAAGCG-ATTGTCTTGTTGAAGATTGA-GCTAAAGGACGAAGGCA-GGGGAGCAAAGAGGGTTAGAGAACCTCGTAGTCCGT-G-TATCAACGCTGAGTTTTCAATGTAGGTTGGTGTTTGAG-TAACGCATTAAATTCTCCG-CTGGGAAGTATGGTCGC-AGGCTGAAACTC-AAAAGAATTGA-GGTGACTTGTACAAGG
Heterotrichia_ferruginea_MA86476          AGGGTATGTAGGCTGTGAAA--AACAGTGGAAATTAAAGACT-GGGTAGCA--ATC-CTTT--A-TGTTTCCTCGCTGATTT-CAC-TAGAATCTTAGA-AGG-ATGA--TGGTA-TTAATCAGG--AATAGTTAAATATG-AGATAGA--TAAAGGACCGACAGTGGTGAAAACA-ATCTTCTTATCAAGTATTGA-GCTAATATACGAAGGCA-GGGGAGCGAAACGGATTAGACACCCGTGTAGTCCGT-GCTGTCAACGCTGAATTTTCAATGTAGGTTGGTGTTTTAG-TAACGCGTTAAATTTTCCG-CTGGGAAGTACGGCCGC-AGGTTGAAACTC-AAAAGAATTGA-GGTGGCTTGTACGAGG
Heterotrichia_insignis_MA87859            AGGGTATGTAGGTCGTGAAA--AACGGTTGAAATGAAAGACT-GGATGGCA--ATC-CTTT--A-TGTTTCATCTAAGATTT-CAC-TTGAGTTTTAGA-AGG-ATGA--TGGTA-TTTATTAGG--AATGGTTAAATATG-AGATAAA--TAAAGGACCGACATTTGTGAAAGCA-ATCATCTGGTCAAATACTGA-GCTAAGGTACGAAGGCA-GGGGAGCGAAACGGATTAGACACCCGTGTAGTCCGT-GCTGT-AACGCTGAGTTTTCAATGTAGGTTGGTGTTTGAG-TAACGCATTAAATTCTCCG-CTGGGAAGTACGGCCGC-AGGTTGAAACTC-AAAAGAATTGA-GGTGACTTGTACGAGG
Heterotrichia_oerstedii_MA61817           AGGGTATGTAGGCTGTGAAA--AACGGGTGAAATAAAAAACT-GGATGCTA--ATC-TTTT--A-TGTTTCTTCT-TGATTT-CAC-TTGAATCTTAGA-AAG-ATGA--TGGTA-TTTATTAGG--AATGGTTAAATATG-AGATAAA--TAAAGGACCGACAGGTGCGAAAGCA-ATCATCTTCTCAAGTATTGA-GCTAAGGTACGAAGGCA-GGGGAGCAAAGCGGATTAGACACCCGCGTAGTCCGT-GCTGT-AACGCTGAGTTTTCAATGTAGGTTGGTGTTTGAG-TAACGCATTAAATTCTCCG-CTGGGAAGTACGGCCGC-AGGTTGAAACTC-AAAAGAATTGA-GGTGACTTGTACGAGG
Licea_castanea_AMFD102                    -------------------------------------------------------------------------------------------------------------------------------------------------------------------------------------------------------------------------------------------------------------------------------------------------------------------------------------------------------------------------------------
Licea_marginata_DWM7368                   -------------------------------------------------------------------------------------------------------------------------------------------------------------------------------------------------------------------------------------------------------------------------------------------------------------------------------------------------------------------------------------
Licea_parasitica_AMFD341                  -------------------------------------------------------------------------------------------------------------------------------------------------------------------------------------------------------------------------------------------------------------------------------------------------------------------------------------------------------------------------------------
Licea_variabilis_MA80591                  AGGGTATGTAGGCTGTAGAAA-TAAGGAGAAAATTAAATACT-GGGTAGTC--ATC-CTTT--A-CGTTTTCTTATCAATTT-CAC-TAGAAT-TTAGATGGG-ACGC--GGGTA-TCTATATGG--ACAGGTAAAATGGTAAGATATA--ACGAGGACCGACAGTGGTGAAGACA-CGTTTCCA-TTAAGTATTGACG-TAATATACGAAGGCATGGGGAT-AAAGAGGATTAGAGA-CCTCGTAGTCCAT-GCTAT-AACGCTGCGTATTCAATGTGGCGTGGTGTTTGAGCTAACGCGTTAAATACGCCG-CTGGGAAGTACGGTCGCAAGGT-GAAACTC-AAAAGAATTGACGGTGA-TTGGACAGGG
Licea_variabilis_MA85637                  -------------------------------------------------------------------------------------------------------------------------------------------------------------------------------------------------------------------------------------------------------------------------------------------------------------------------------------------------------------------------------------
Licea_variabilis_MM28571                  -------------------------------------------------------------------------------------------------------------------------------------------------------------------------------------------------------------------------------------------------------------------------------------------------------------------------------------------------------------------------------------
Lindbladia_tubulina_AMFD228               -------------------------------------------------------------------------------------------------------------------------------------------------------------------------------------------------------------------------------------------------------------------------------------------------------------------------------------------------------------------------------------
Lycogala_epidendrum_AMFD127               -------------------------------------------------------------------------------------------------------------------------------------------------------------------------------------------------------------------------------------------------------------------------------------------------------------------------------------------------------------------------------------
Lycogala_epidendrum_AMFD271               -------------------------------------------------------------------------------------------------------------------------------------------------------------------------------------------------------------------------------------------------------------------------------------------------------------------------------------------------------------------------------------
Lycogala_epidendrum_MA83194               AGGATA-GTAGGCCGTCTAAT-TCAGGTTCAAAAAAAATACT-TTGGGAAT--ACT-AATTT-A--TTTTGAATACATCTTA-GGC-TAGAATCTC-TCGGGG-TCT---GGGTACTCTACATGG--AGACGTAAAATGCGCAGATATG--ACGAGGAC-TTCAAAGGTGAAAGCG-CGGACCGA-TTAAGGATTGACG-TGAGGTATGAAGGTATGGGTATCGATCAGGATTAGAGACCCTAGTAGTCCAT-A-AGTAAACGCTGCATATTACTGCGGGATCTGTGGTT-AGCTAACGCGTTAAATATGCCAC-TGGGCAGTACGGCCGCAAGGTTAAAACTC-AAAAGAATTGACGGAGACTTGTACAAGG
Metatrichia_floriformis_MA83204           AGGGTATCTAGGTGGTGAAA--AAAGGAAAAATTAAAACACT-AGGTAATC--ATC-TTTT--AAAGGTTTTTTA-CTATTT-CA--TAGAATCTCAGA-AAG-GGGC--GGGTACGATTT-GGGT-AGCGGTTAAATGGT-ATATAAA--AATGGGACCGACAGTGGCGAAAG-A-CGCACCTATTCGAGGATTGA-CGTAAAGTACGAAGGCA-GGGGAGCAAAGCGGATTAGACACCCGCGTAGTCCAT-G-TGTCAACGCTGAGTTTTCAATGTAGATTGGTGTTTGAG-TAACGCATTAAATTCTCCG-CTGGGAAGTATGGCCGC-AGGTTGAAACTC-AAAAGAATTGA-GGTGACTTGTACGAGG
Metatrichia_floripara_Lado25103           AGGGTATGTAGGTCGTGAAA--AAAGAAAAAATTAAAATACT-AGGTACTA--ATC-TTTT--A--AGTTTTTTA-CTATTT-CA--TAGAATCTTAGA-AAG-GGGA--TGGTACTTTT-AGGGT-AGTGGTTAAATAGA-ATATAAA--AAAAGGACCGACAGTGGCGAAAG-A-ATCACCTTTTCAAGTATTGA-CGTAAGGTACGAAGGCA-AGGGAGCAAAGAGGATTTGACACCCTCGTAGTCTGT-G-TGTCAACGCTGAGTTTTCAATGTAGGTTGGTGTTTAAG-TAACGCATTAAATTCTCCG-CTGGGAAGTACGGCCGC-AGGTTGAAACTC-AAAAGAATTGA-GGTGACTTGTACGAGG
Metatrichia_horrida_MA81778               AGGGTATGTAGGTTGTGAAA--AAAGAAAAAACAAAAATACT-AGGTACTT--ATC-TTTT--A--GGTTTTTTA-CTAATT-CA--TAGAATCTCAGA-AAG-GGGA--TGGTACGTTTTTGTG--AGTGGTTAAATAGT-AGATAAA--AAATGGACCGACAGTGGCGAAAG-A-ATTACCTTTTCGAGTATTGA-CGTAAGGTACGAAGGCA-GGGGAGCAAAGCGGATTAGACACCCGCGTAGTCCGT-G-TGTCAACGCTGAGTTTTCAATGTAGAGTGGTGTTTGAG-TAACGCATTAAATTCTCCG-CTGGGAAGTACGGCCGC-AGGTTGGAACTC-AAAAGAATTGA-GGTGACTTGTACGAGG
Nannengaella_contexta_MAFungi_73321       ------CG-AGGCTGATAGT--TAAACATTTAGTCAAAAACT-GAGGAAAAAAGTCTCTTT--C-ATCTAAATTAACTGACT-ATC-TTGAGTGCTTTGGGTG-GCTT-ATCACATTCTTGAAGT--AAGGGTGAAAT-TGTTGATAAC--TGGAAGATGTTCAAAAGCGAAAGCA-ATCG-CAA-AAAAGCTCTGACGCTGAGGCACTACGGCGTGGGTATCAAAGAGGATTAGAGA-CCTCGTAGTCCAC-GCATTAAAC-ATGGGTGTTCAATATCTTGGAATTTAA-AGCTAACGCGTCAAACACCCCG-CTGGGGAATGTGGCCGCAAGGTCTAAACTC-AACGGAATTGACGGTGACTCATACAAGG
Nannengaella_globulifera_MAFungi_51647    AGCGTGCGTAGGTGGCTAAT--TAAAAATCTAGTCAAAGACT-AAGGAAAATAGCCTTTTT--A-TTCTAGATCTATTTGTT-AGC-TTGAGTGTTTTAGATG-GTTT-AT-ACATTCTTGAAGG--ATGGGTGAAAT-TGTTAATAAC--TGGAAGATGTTCAAAGGCGGAAGCA-ATCG-CAA-TAAAACTCTGACACTTAGGCACGAAGGCATGGGGATCAAGACGGATTAGAGA-CCGAGTAGTCCAT-GCTGTAAAC-ATGGGTGTTCAATATCCTGGAATTTGC-AGCTAACGCGTCAAACACCCCG-CTGGGGAATGTGGCCACAAGGCTTAAACTC-AAAGGAATTGACGGTGGCTCATACAAGG
Nannengaella_leucopus_MAFungi_68971       ------CGTAGGTGGCTAAC--TTAACATCTAGTCAAAGAC--AAGGAAAATAGCCTTTTT--T-ATCTAGATTAATTTGTT-AGC-TTGAGTGTTTTAGGTG-GCTT-AT-ACATTCTCGAAGT--AAGAGTGAAAT-TGTTGATAAC--TGGAAGATGTTCAAAGGCGGAAGCG-ATCG-CAA-TTAGACTCTGACACTGAGGCACTAAGGCGTGGGGATCAAAACGGATTAGAGA-CCGTGTAGTCCAC-GCATTAAAC-ATGGGTGTTCAATATCCTGGAATTTAC-AGCTAACGCGTCAAACACCCCG-CTGGGGAATGTGGCCGCAAGGTTTAAACTC-AACGGAATTGACGGTGGCTCATACAAGG
Nannengaella_mellea_MAFungi_60314         ------------------GT--TAAACATTTAGTCAAAGACT-GAGGTAAATAGCTTCTTT--C-ATCTAAATTAACTTACT-ATC-TTGAGTGTCTTGGGTG-GTTT-ATCACATTCTTGAAGT--AAGGGTGAAAT-TGTTGATAAC--TGGAAGATGTTCAAAAGCGAAGGCA-ATCG-CAA-CAAGACTCTGACGCTGAGGCACGATGGCGTGGGGATCAAAGAGGATTAGAGA-CCTCGTAGTCCAC-GCTCTAAAC-ATGGGTGTTCAATATCTTGGAATTTAC-AGCTAACGCGTCAAACACCCCG-CTGGGGAATGTGGCCGCAAGGTTTAAACTC-AACGGAATTGACGGTGACTCATACAAGG
Nannengaella_mellea_MAFungi_60322         ------CG-AGGCGGATAGT--TAAACATTTAGTCAAAGACT-GAGGTAAATAGCTTCTTT--C-ATCTAAATTAACTTACT-ATC-TTGAGTGTCTTGGGTG-GTTT-ATCACATTCTTGAAGT--AAGGGTGAAAT-TGTTGATAAC--TGGAAGATGTTCAAAAGCGAAGGCA-ATCG-CAA-CAAGACTCTGACGCTGAGGCACGATGGCGTGGGGATCAAAGAGGATTAGAGA-CCTCGTAGTCCAC-GCTCTAAAC-ATGGGTGTTCAATATCTTGGAATTTAC-AGCTAACGCGTCAAACACCCCG-CTGGGGAATGTGGCCGCAAGGT-TAAACTC-AACGGAATTGACGGTGACTCATACAAGG
Oligonema_affine_MA78975                  AGGGTAAGTAGGTTGTGAAA--AAATGAGGGAATAAAATACT-AGATGATC--ATC-TTTT--A-AGTTTTCTTA-AAATTT-CAC-T-GAATCTTAGACGGG-ACGA--TGGTA-TTTTTAGGG--AGTGGTTAAATATG-AGATATA--AAAAGGA-CGACAGTGGTGAAAGCA-ATTTTCTTGTCAAGTATTGA-GCTAATAGACGAAGGCA-GGGGAGCAAAGAGGATTAGACACCCTCGTAGTCCGT-G-TGTCAACGCTGAGTTTTCAATGTAGGTTGGTGTTTGAG-TAACGCATTAAATTCTCCG-CTGGGAAGTACGGCCGC-AGGTTGAAACTC-AAAAGAATTGA-GGTGACTTGTACAAGG
Oligonema_affine_MA83345                  -------------------------------------------------------------------------------------------------------------------------------------------------------------------------------------------------------------------------------------------------------------------------------------------------------------------------------------------------------------------------------------
Oligonema_persimile                       -------------------------------------------------------------------------------------------------------------------------------------------------------------------------------------------------------------------------------------------------------------------------------------------------------------------------------------------------------------------------------------
Oligonema_schweinitzii_MM29842            -------------------------------------------------------------------------------------------------------------------------------------------------------------------------------------------------------------------------------------------------------------------------------------------------------------------------------------------------------------------------------------
Oligonema_sp_MA78857                      AGGGTAAGTAGGTTGTGGGA--AAATGAGAAAATTAAATACT-AGGTAATC--ATC-TTTT--TAGGTTTTCTTA-CTATTT-CAC-T-GAATCTCGGACGGG-ACAA--TGGTA-TTTTTAGGG--AGTGGTTAAATATA-AGATATA--AAAAGGACCGACAGTGGTGAAAGCA-ATTTTCTTGTCGAGTATTGA-GCTAAGATACGAAAGCA-GGGGAGCAAAGAGGATTAGAGACCCTCGTAGTCCGT-G-TGTCAACGCTGAGTTTTCAATGTAGGCTGGTGTTTGAG-TAACGCATTAAATTCTCCG-CTGGGAAGTACGGCCGC-AGGTTGAAACTC-AAAAGAATTGA-GGTGACTTGTACAAGG
Oligonema_verrucosum_MA83489              AGGGTAAGTAGGTTGTGAAA--AAAGGAGAGAATTAAATACT-AGGTAATA--ATC-TTTT--A-TGTTTTCTTACTATTTT-CAC-T-GAATCTTAGACGGG-ACGA--TGGTA-TTTTTAGGG--AGTGGTTAAATATG-AGATATA--AAAAGGA-CGACAGTGGTGAAAGCA-ATTTTCTTGTCAAGTATTGA-GCTAATATACGAAGGCA-GGGGAGCAAAGAGGATTAGACACCCTCGTAGTCCGT-GCTGTCAACGCTGAGTTTTCAATGTAGGTTGGTGTTTGAG-TAACGCATTAAATTCTCCG-CTGGGAAGTACGGCCGC-AGGTTGAAACTC-AAAAGAATTGA-GGTGACTTGTACAAGG
Ophiotheca_calongei_Lado25554             AGGGCAAGTAGGTGGGAATT--GACTTAAAAAATGAAAGACT-AGATACTA--ATC-TTTT--A-TGTTTTTTAA-TTAAAT-TCC-TAGAATATCAGACGTGAGGAT--TCGTACGTAAAATTT--AGCGGTTAAATGCACAGAGAT---TTAGGGACGGACATCGGTGAAAG-A-AATATCAAGTCGATTATTGACGCTGAGAGACGAAAGAC-GGGGAGCAAAGAAGATTAGAGACCTTCGTAGTCCGT-GCTGTCAACGCTGAGTTTTCAATATAGATTAGTGTTTAAGCAAACGCATTAAATT-TCCGCCTGGGAAGTACGATCGCAAGATTGAAA-TC-AAAAGAATTGACGGTGACTTGTACAAAG
Ophiotheca_chrysosperma_MA64647           AGGGTAAGTAGGTG-AAAGG--GACTTGAAAAATGAAAGACT-AAATTGTA--ATT-TTTG--A-TGTTTTTTAA-AAAACT-TTC-TTGGATATCCAT-GTG-TAAA--T-GAACGTACTAAGG--AAAGGTTAAATTTGTAGAT-T---ATAGGGGCGGACAGATCTGAAAAGG-ATTTACT-GTAAGATAATGACGCTAAGGAACGAAGGGA-GGGGAGCAAATGGGATTAGATACCCCAGTAGTC-GT-TCTGTCAACGCTGAGTTTTCAATGTTAGTTAGTGTTTGAGCTAACG-ATTAAATTCTCCGCCTGGGAAGTACGATCGCAAGATTGAAA-TC-AAAAGAATTGACGGTGACTTGTACAAAG
Ophiotheca_pedata_MA81941                 AGGGTAATTAGGCGGTAAAT--GATCCTGAAAATTAAATACT-AGATACTC--ATC-TTTT--A-TGTTTTCTTG-TGAATT-TAC-TAGAATCTTAGGGGTG-AAAT--AGGTACGT-GTAAGG--AGGGGTTAAATACATAGATCTGATCTAGGGACCGACAGTGGCGAAAGCA-TTTTTCTTCTCGAGTATTGA-GCTGAATGACGAAGGTA-GGGGAGCAAAGGGGATTAGACACCCTCGTAGTCCGT-A-TGTCAACGCTGAGTTTTCAATGTAGGTTGGTGTTTGAG-TAACGCATTAAATTCTCCG-CTGGGAAGTACGATCGC-AGATTGAAACTC-AAAAGAATTGA-GGTGACTTGTACAAAG
Perichaena_agaves_MA50703                 AGGGTATGTAGGTTGTGAAA--AAATGAGAAAGTAAAATACT-AGGTTATC--GCC-TTTG--ATTGTTTTCTTA-CTATTT-CA--TTGAATCTTAGA-AAG-ATGA--TGGTA--CTTTTTGGTTAGTGTTAGAATACGTAGATA-G--AAAGGAACCGACAGTGGCAAAAG-A-ATTATCTTTCCAAGCATTGA-CGTAAGGTACAAAGGCA-GGGGAGCAAAGAGGATTAGAGACCCTCGTAGTCCGT-G-TGTCAACGCTGAGTTTTCAATGTAGGTTGGTGTTTGAG-TAACGCATTAAATTCTCCG-CTGGGAAGTACGGCCGC-AGGTTGAAACTC-AAAAGAATTGA-GGTGACTTGTACAAGG
Perichaena_corticalis_MA68850             AGGGTATGTAGGTTGTAAAA--AAATGAGAAATTAAAATACT-AGGTTATC--ACC-TTTG--ATTGTTTTCTTA-CTATTT-TA--TAGAATCTTAGG-AAG-ATGA--TGGTA--CTTTTTGGTTAGTGTTTGAATACGTAGATA-A--AAAGGAACCGACAGTGGCAAAAG-A-ATTATCTTTTCGAGTATTGA-CGTAAGGTACTAAGGCA-GGGGAGCAAAGAGGATTAGAGACCCTCGTAGTCCGT-G-TGTCAACGCTGAGTTTTCAATGTAGATTGGTGTTTGAG-TAACGCATTAAATTCTCCG-CTGGGAAGTACGGCCGC-AGGTTGAAACTC-AAAAGAATTGA-GGTGACTTGTACAAGG
Perichaena_dictyonema_MA59057             AGGGTATGTAGGTCGTGAGA--AAATGAGAAAATAAAATACT-AGGTTATC--ACT-TTTT--ATCGTTTTCTTA-CTATTT-CA--TAGAATCTTAGA-AAG-ATAA--TGGTA-TCTTTT-GGTTAGTGCTTAAATACGTAGATA-A--AAAGAGACTGACAGGGGCTAAAG-A-ATTATCTTTTCGAGTATTGA-CGTAAGGTACTAAGGCA-GGGGAGCAAAAAGGATTAGATACCCTTGTAGTCCGT-G-TGTCAACGCTGAGTTTTCAATGTAGGTTGGTGTTTGAG-TAACGCATTAAATTCTCCG-CTGGGAAGTACGGCCGC-AGGATGAAACTC-AAAAGAATTGA-GGTGACTTGTACAAGG
Perichaena_nigra_MA86774                  AGGGTATGTAGGTTGTGAAA--AAATGAGAAATTAAAATACT-AGGGTATC--CCC-TTTG--ATTGTTTTCTTA-CTATTT-CA--TTGAATCTTAGA-AAG-ATGA--TGGTA--CTTTTTGGTTAGTGTTTGAATACGTAGATA-A--AAAGGAACCGACAGGGGCAAAAG-A-ATTATCTTTTCGAGTATTGA-CGTAAGGTACAAAGGCA-GGGGAGCAAAGAGGATTAGAGACCCTCGTAGTCCGT-G-TGTCAACGCTGAGTTTTCAATGTAGGTTGGTGTTTGAG-TAACGCATTAAATTCTCCG-CTGGGAAGTACGGCCGC-AGGTTGAAACTC-AAAAGAATTGA-GGTGACTTGTACAAGG
Perichaena_quadrata_MA88308               AGGGTACGTAGGTTGTGGAA--AAATGAGAAAATAAAATACT-AGGTTATC--ACC-TTTT--ACCGTTTTCTTA-CTATTT-CA--TAGAATCTTAGA-AAG-ATGA--TGGTA-TCTTTT-GGTTAGTGTTTGAATACGTAGATA-A--AAAGAGACCGACAGGGGCAAAAG-A-ATTATCTTTTCGAGTATTGA-CGTAAGGTACGAAGGCA-GGGGAGCAAAGAGGATTAGAGACCCTCGTAGTCCGT-G-TGTCAACGCTGAGTTTTCAATGTAGGTTGGCGTTTAAG-TAACGCATTAAATTCTCCG-CTGGGAAGTACGGCCGC-AGGTTGAAACTC-AAAAGAATTGA-GGTGACTTGTACAAGG
Perichaena_stipitata_MA79150              AGGGTATGTAGGTCGTGAAG--AAATGAGAAAATAAAATACT-AGGTTATC--ACT-TTTT--ATCGTTTTCTTA-CTGTTT-CA--TAGAATCTTAGA-AAG-ATAA--TGGTA-TCTTTT-GGTTAGTGCTTAAATACGTAGATA-A--AAAGAGACTGACAGAGGCTAAAG-A-ATTATCTTTTCGAGTATTGA-CGTAAGGTACTAAGGCA-GGGGAGCAAAGAGGATTAGAGACCCTCGTAGTCCGT-G-TGTCAACGCTGAGTTTTCAATGTAAGTTGGTGTTTGAG-TAACGCATTAAATTCTCCG-CTGGGAAGTACGGCCGC-AGGTTGAAACTC-AAAAGAATTGA-GGTGACTTGTACAAGG
Physarum_didermoides_MAFungi_57262        -GGGTACGTAGGTGGAGTAT--TATCAATGCTGTAAAAGACT-GAGGTTAT--CCCTCTTT--A-ATCAGAATTCACTGATA-TTC-TTGGGTACTATAGG-G-GTTT-ATTGAATTCCAAAAGG--AAGGGTGAAATCTGTTGATATT--TGGAAGACATTCAAAAGTGAAAACA-TTATCCGA-TGTA-GTTCGACACTAAGGTACGAAAGTATGGGGAT-AAATGGGATTAGAGACCCCAGTAGTCCAT-AC-TTAAACAATGAGTGT-CAACATCTTGGGGTTTAA-AGCTAACGCGTCGAACA--CCGCCTGGGGAATGTGGCCGCAAGGT-TAAACTC-AAAGGAATTGACGGTGACTTATACAAGG
Physarum_licheniforme_MAFungi_73290       ------CGTAGGTGGAGTAT--TAAAAATGCTGTAAAAGACT-GAGGTTAT--CCCTCTTT--A-ATCAGAATTCACTGATA-TTC-TTGGGTATTATGGG-G-GTTT-ATTGAATTCCAAAAGG--AAGGGTGAAATCTGTTGATATT--TGGAAGACATTCGAAAGTGAAAACA-TTATCCGA-TGTA-ATTCGACACTAAGGTACGAAAGTATGGGGAT-AAATGGGATTAGAGACCCCAGTAGTCCAT-AC-TTAAACAATGAGTGT-CAACATCTTGGGGTTTAA-AGCTAACGCGTCGAACA--CCGCCTGGGGAATGTGGCCGCAAGGT-TAAACTC-AAAGGAATTGACGGTGACTTATACAAGG
Physarum_nivale_MAFungi_70191             ------CGTAGGCGGATAAT--TAAACTTATAGTAAAAAACT-GAGGATGA--CCCTCTTT--A-ATCTATATTCACTAATT-ATC--TGAGTTTCAAAGGCG-GTTT-ATTGAATTCTTGAAGG--AAGGGTGAAAT-TGTTGATAT---TGGAAGACATTCGATAGCGAAAGCA-ATAACCGA-TTTGGATCTGACGCT-AGGTACTAAAGTATGGGGAT-AAATAGGATTAGAGA-CCTAGTAGTCCAT-ACCTTAAACAATGAGTGTTCAACATCTTGGGGTTTAA-AGCTAACGCGTGAAACA--CCGCCTGGGGACTGTGGCCGCAAGGT-TAAACTC-AAAGGAATTGACGGAGACTTATACAAGG
Physarum_nivale_MAFungi_73457             ------CGTAGGCGGATAAT--TAAACTTATAGTAAAAAACT-GAGGATGA--CCCTCTTT--A-ATCTATATTCACTAGTT-ATC--TGAGTTTCAAAGGCG-GTTT-ATTGAATTCTTGAAGG--AAGGGTGAAAT-TGTTGATAT---TGGAAGACATTCGATAGCGAAAGCA-ATAACCGA-TTTGGATCTGACGCT-AGGTACTAAAGTATGGGGAT-AAATAGGATTAGAGA-CCTAGTAGTCCAT-ACCTTAAACAATGAGTGTTCAACATCTTGGGGTTTAA-AGCTAACGCGTGAAACA--CCGCCTGGGGACTGTGGCCGCAAGGT-TAAACTC-AAAGGAATTGACGGAGACTTATACAAGG
Physarum_straminipes_MAFungi_70363        ------CGTAGGTGGAACAT--TATATTTTCTGTAAAAGACT-GAGGATAC--ACCTCTTT--A-ATCAGAATTCACTGGTG-TTC-TTGGGTGTTATAGG-G-GTTT-ATTGAATTCCAAAAGG--AAGGGTTAAATCTGTTGATATT--TGGAAGACATTCGAAAGTGAAAACA-TTATCCGA-TATA-ATTCGACACTAAGGTACGAAAGTATGGGGAT-AAATGGGATTAGAGACCCCAGTAGTCCAT-AC-TTAAACAATGAGTGT-CAACATCTTGGGGTTTAA-AGCTAACGCGTAGAACA--CCGCCTGGGGAATGTGGCCGCAAGGT-TAAACTC-AAAGGAATTGACGGTGACTTATACAAGG
Prototrichia_metallica_MA80049            AGGGTACGTAGGCTGTGAAA--AAAGGATAAAATTAAATACC-GGGTAATC--ATC-CTTT--A-TGTTTTATTG-TTATTT-CAC-TTGAAT-TTAGATAGG-ACGA--TGGAA-TCATTATGG--AATGGT--GATATGTAAATATG--ATGAGGAACGACAGTGGTGAAAGCA-ATTTTCCT-TTAAGTATTGACG-TAATGTACGAAAGCATGGGGAT-AAAGAGGATTAGAGA-CCTCGTAGTCCATCGCTGTCAACGCTGAATGTTCAACGTAGGTTGGTGTTCTAG-TAACGCGTTAAACATTCCGCCTGGGAAGTACGGTCGCAAGGT-GAAACTC-AAAAGAATTGACGGTGACTTGGACAGGG
Prototrichia_metallica_MM24907            -------------------------------------------------------------------------------------------------------------------------------------------------------------------------------------------------------------------------------------------------------------------------------------------------------------------------------------------------------------------------------------
Reticularia_jurana_MA83010                AGGGTG-GTAGGTTGTAGGGTTTATGTTATAATTGAAAGACT-GGTCAAAA--AGC-TTTGCTGAAGGTT-ATTTTAAACGC-TAC-TAGAGTTTTGGTAGGG-GTTAGGAGGGACTTGCCAGGG--AGACGTGAAATGTGTAGATCTG--CCGGGGAC-GTC-ATTGCGAAAGCA-TCACCCAT-TCTTTAACTGACA-TGAGGCACGAAGGTATGAGTATCGAGCTGGATTAGAGACCCAAGTAGTTCAT-ACGGTAAACGCTGATGGTTAAAGTTAGTTGGCTTTCT-AGCTAACGCGCTAAACCATCCGCCTGAGTTGTA-GGCCGCAAGGCTAAAACCC-AAAGGAATTGACGGCAACTTGTACAAGG
Reticularia_lycoperdon_AMFD262            -------------------------------------------------------------------------------------------------------------------------------------------------------------------------------------------------------------------------------------------------------------------------------------------------------------------------------------------------------------------------------------
Reticularia_splendens_LE_259254           -------------------------------------------------------------------------------------------------------------------------------------------------------------------------------------------------------------------------------------------------------------------------------------------------------------------------------------------------------------------------------------
Reticularia_splendens_UARK_20735          -------------------------------------------------------------------------------------------------------------------------------------------------------------------------------------------------------------------------------------------------------------------------------------------------------------------------------------------------------------------------------------
Trichia_alpina_MA80534                    AGGGTAAGTAGGTTGTGGGA--AAATGAGAAAATAAAATACT-AGATAATC--ATC-TTTT--T-AGTTTTCTTA-ATATCT-CAC-TTGAATTTGAGACGGG-ATTA--TGGTA-TATGCAGTG--ATGGGTTAAATCAGTTGATATG-TATTAGGACCGACAGTGGTGAAAGCA-ATTATCTTGTCCAATATTGA-GCTAATATACGAAGGCA-AGGTAGCGAAAAGGATTAGATACCCTTGTAGTCTGT-G-TGTCAACGCTGAGTTTTCAATGTAGGTTGGTGTTTGAG-TAACGCATTAAATTCTCCG-CTGGGAAGTACGGCCGC-AGGTTGAAACTC-AAAAGAATTGA-GGTGACTTGTACAAGG
Trichia_scabra_MA81001                    AGGGTAAGTAGGTTGTGAAA--AAATGAGAAAATAAAATACT-AGATAATC--ATC-TTTTT-A-TGTTTTCTTA-CTATTT-CAC-T-GAATCTCAAACGGG-ACGA--TGGTA-TTTTTAGGG--AGTGGTTAAATATA-AGATATA--AAAAGGACCGACAGTGGTGAAAGCA-ATTTTCTTGTTGAGTATTGA-GCTAATATACGAAGGCA-GGGGAGCAAAGAGGATTAGACACCCTCGTAGTCCGT-G-TGTCAACGCTGAGTTTTCAATGTAGGTTGGTATTTGCG-TAACGCATTAAATTCTCCG-CTGGGAAGTACGGCCGC-AGGTTGAAACTC-AAAAGAATTGA-GGTGACTTGTACAAGG
Trichia_scabra_MS22055                    -------------------------------------------------------------------------------------------------------------------------------------------------------------------------------------------------------------------------------------------------------------------------------------------------------------------------------------------------------------------------------------
Trichia_sordida_AMFD81                    -------------------------------------------------------------------------------------------------------------------------------------------------------------------------------------------------------------------------------------------------------------------------------------------------------------------------------------------------------------------------------------
Trichia_varia_MA83469                     AGGGTACGTAGGTGGTAAAA--AATGAAAAAAATGAAATACT-AGATTATC--ATC-TTTT--A-TGTTTTTGAAAATTTTT-TAC-TGGAATCTCAGA-AGG-ATAA--TGGTA--CTTTTTAGGGAGAGGTTAAATGAA-AGATAAA--AAAGGGACCGA-AGGGGTGAAAGCA-ATTAT-TGGTCGAGTATTGA-GCTAAGGTACGAAGGCA-GGGTAGCAAAGAGGATTAGACACCCTCGTAGTCCGT-G-TGTCAACGCTGAGTTTTCAATGTAGGTTGGTGTTTGAG-TAACGCATTAAATTCTCCG-CTGGGAAGTACGGCCGC-AGGTTGAAACTC-AAAAGAATTGA-GGTGACTTGTACAAGG
Tubifera_corymbosa_AMFD251                -------------------------------------------------------------------------------------------------------------------------------------------------------------------------------------------------------------------------------------------------------------------------------------------------------------------------------------------------------------------------------------
Tubifera_ferruginosa_AMFD196              -------------------------------------------------------------------------------------------------------------------------------------------------------------------------------------------------------------------------------------------------------------------------------------------------------------------------------------------------------------------------------------
Uncultured_Cribraria_clone_13             -------------------------------------------------------------------------------------------------------------------------------------------------------------------------------------------------------------------------------------------------------------------------------------------------------------------------------------------------------------------------------------


Arcyria_affinis_MA61187                   ATATGCTTGTTCCAAAGATTAAGCCATGCATGCATATCTCAGAAATCTGCGAACGGCTCCGTATATCTGTTATAACTCGTCGCGCGGATATGTATCGGTAATTCTGACAGTAATACGTGTACCGGGGGA-GCCGACGGATTTCAGACCTATCA-ACTAAAGGCCGGTGCA-GTGCACCGGCCTGGTTTTAACGGGTACAGAGGATCAGGGTTCGATCCTGGAGAGGTAGCCTGAGAGATCGCTACTACTTCTAAGGAAGGCAGCAGGCGCGCAACGTTCCCAATGGGGGCCCTGAGGACGTGACGGAATATATCGATGCCCCGGCGGCCCGGGCAATTGAAATGGGGGGAAATTAAATACTACACCGAGTAACGATTGGAGGACAAGTCTGGTGCCAGCACCCGCGGTAATTCCAGCTCCGATAGCATCTAATTAAGTTGTTGCAGTTAAAACGCTCGTAGTCGGAGTTCAGGCTATGGACGCCCGCCCGGGCCATTTACCTTGAGGAAATGTGAGAGCTCGAATCAGGTCGACCGATAAAACCTGTAGCAAGGAATAAACGAAGGAGTAATGATCGATAGGGGAGATCGGGGCGGGCCACATGGTCGGGGTAGGGGTGAAATCCGATGATCCTGGCCAGGTGAACTAGAGCGAAAGCAGCCCGCAAGTACTCTTTCTTTGATCAAGAACGAAAGTCTGGGGATCGAAGATGATCAGATACCATCGTAGTCCAGACCCTAAATGTTGCCGACCATGGATGGGCGCAAGTCCATCCCGACCCTGCCCGCACCTTGTAAGAAATTAT-AAGTTTATGGGCTCCGGGGGGAGTATGGTCGCAAGACTGAAACTTAAAGGAATTGACGGAAGAGCACACAAGGAGTGGAGCCTGCGGCTTAATTTGACTCAACACGGGGAAACTCACGATGGCAAGAGAGGGGTACGATAGCCTGCCTAACTGGCACGGTACGATTCCCTCAGTGGTGGTGCATGGTCGTTCTTAGTTCGTGGAGTGATTTGTCTGGTCTATTCCGCTAACGAGCAAGATCCCGCCTTCTAAACGTTACGAACCCTTATTGGCGCTCCTGCGAAAAGCAGGCACAATC--GGGTCAATAACAGGTCAGTGATGCCCTTAGATGCCTTTGGCTGCACGCGCGCTACAATGGGGAG-AGCACCGGGTTTG-ATC----------------GGCCCCTAACGGGCGCAGAAAATCCTGCTAATACTCCTCTTAACCGGGACTGCGTCGAGT-ATC-TCGACTTACGAACGTGGAATTTCTAGTACTCGTTGT-TCACCAGACAGCGGGGATTC-------------------------------------------
Arcyria_afroalpina_MA83613                ATATGCTTGTCCCAAAGATTAAGCCATGCATGCC-ACTTAATAAATCTGCGAATAGCTCCGTATATCTGTTGTAACCAGTAAAGCGGATAGACG-CGGTAATTCTGCTTGTAATACGTGTGAACTTCTA-GGCTATGGGCTTCAGACCTATCA-ACTGGGAGGCTGGGTA-AGGTCCAGCCTCGGTTGCGACGGGTACAGAGGATCAGGGTTCGGTCCTGGAGAGGTAGCCTGAGAGATAGCTACTACTTCTAAGGAAGGCAGCAGGCGCGCAACGTTCCCAATGGTTGGGCCGAGGACGTTAAGGGACATAACAATGCCCTGCCAGGCGGGGTAATTGTAATGGGGACGTTTTAAACCCCCTACCGAGTAGCAATTGGAGGACAAGTCTGGTGCCAGCACCCGCGGTAATTCCAGCTCCAATAGCATCTAATTGAGTTGTTGCAGTTAAAACGCTCGTAGTCTGAATCGGCCGCACTGCGCTACCCCCGGTCGTTTTACTTTGAGGAAATGTGAGCGCTCCAAGCAGCCCGGGGCCTGAAGCCTGCAGCAAAGAATAATGTAAAAGGCAATGGTCAATAGGGGGGATCGGGGCCGGCCTCATGGCGGGGGTAGGGGTGAAATCCGTTGATCCTCGCCAGGAGAACAAGAGCGAAAGCAGCCGGCAAGTACCCTTTCTTTGATCAAGAACGAAAGTCTGGGGATCGAAGATGATCAGATACCATCGTAGTCCAGACCCTAAATGTTGCCGACCATGGATGGGCGCAAGTCCGTCCCGACCCTGCCCGCACCTTGTGAGAAATCATCAAGTGTTTGGGCTCCGGGGGGAGTATGGTCGCAAGACTGAAACTTAAAGGAATTGACGGAAGAGCACACAAGGAGTGGAGCCTGCGGCCTAATTTGACTCAACACGGGGAAACTCACGAGTGCAAGAGAGGGTCATGATGCCCGGCACGAATTGCCTGGC-AGATTCTCTCAGTGGTGGTGCATGGTCGTTCTTAGTTCGTGGAGTGATTTGTCTGGTCTATTCCGCTAACGAGCGAGAACCCGCCTTATGGATGTTGCCGGTCCTGCATGGTGCCCCGGCGATAAGCCG-GGGATCT--GGGTCAATAACAGGTCAGTGATGCCCTTAGATGCACTCGGCTGCACGCGCGCTACAATGGGAGG-GCCAACGGGTC---TTC----------------AGCCCCTAGCGGGCGCGGAGAATCCTAGTAACCCCGCCCACATCCGGGATCGCAGCATGT-AAT-ATGCGGCGTGAACATGGAATTTCTAGTAGGCACGGT-TCACCAGACCGTGCCGATTC-------------------------------------------
Arcyria_cinerea_MA83612                   ATATGCTTGTCCCGAAGATTAAGCCATGCATG-CTGCTGCAAAAATCTGCGAACAGCTCCGTATATCTGTTGTCACCAGTAAAGCGGATAGGCG-CGGTAATTCTGCTTGTAATACGTGAGAACCCCTA-GGCTTTGGGCTTCAGACCTATCA-ACTGGGAGGCTGGGTA-AGGGCCAGCCCCGGTGATAACGGGTACAGAGGATCAGGGTTCGGTCCTGGAGAGGTAGCCTGAGAGATAGCTACTACTTCTAAGGAAGGCAGCAGGCGCGCAACGTTCCCAATGGTCAGGCCGAGGACGTTAAGGGACATAGCGATACCCTGCCGGGCGGGGTAATCGCAATGGGGGCGTTCTAAACCCCCCACCGAGTAACAATTGGAGGACAAGTCTGGTGCCAGCACCCGCGGTAATTCCAGCTCCAATAGCATCTAATTGAGTTGTTGCAGTTAAAACGCTCGTAGTCTGATGAGGCCGCCCCGGTGCCCCCCGCCTCTGTTTACTTTGAGGAAATGTGAGCGCTCTAAGCAGCCCGGGGCCTGAAGCCTGCAGCAAAGAATAATACAAAGGGCAATGATCAATAGGGGAGATCGGGGCCGGCCTGATGGTGGGGGTAGGGGTGAAATCCGATGATCCTCGCCAGCAGAACAAGAGCGAAAGCAGCCGGCTAGTACTCTTTCTTTGATCAAGAACGAAAGTCTGGGGATCGAAGATGATCAGATACCATCGTAGTCCAGACCCTAAATGCTGCCGACCATGGATGGGCGCAAGTCCGTCCCGACCCGGCCCGAACCTTGTGGGAAACCATCAAGTGTCTGGGCTCCGGGGGGAGTATGGTCGCAAGACTGAAACTTAAAGGAATTGACGGAAGAGCACACAAGGAGTGGAGCCTGCGGCTTAATTTGACTCAACACGGGGAAACTCACGAGTGCAAGAGAGGGGTACGAAGCCCGGCACGAATTGCCAGGC-TGATTCCTTCAGTGGTGGTGCATGGTCGTTCTTAGTTCGTGGAGTGATTTGTCTGGTCTATTCCGCTAACGAGCGAGAACCCGCTTTCTGGTGGTTGCCGAGCCCGCAAAGTGTTCCGGCGACAAGCCG-GGGCTCT--GGGTCAATAACAGGTCAGTGATGCCCTTAGATGTACTCGGCTGCACGCGCGCTACAATGGGGGG-GACATCGGGTC---TTC----------------GGCTCCTATCGGACGCGGAGAATCCTGGTAAGCCTCCCCTCATCCGGGACTGCGGTATGT-AAT-ATACTGCGCGAACATGGAATTTCTAGTAGGCACGGT-TCACCAGACCGTGCCGATTC-------------------------------------------
Arcyria_congesta_Lado25434                ATATGCTTGTTCCAAAGATTAAGCCATGCATGCTTATCTCAGAAATCTGCGAACGGCTCCGTATATCTGTTACAACTCGTCGCGCGCATATGGTTCGGTAATTCTGTCAGTAATACGTGTACCGGGAGA-GCCGGGAAATTTCAGACCTATCA-ACTAGAGAACCATGCA-GTGTACGGTTTTGGTGGTAACGGGTACAGAGGATCAGGGTTCGATCCTGGAGAGGTAGCCTGAGAGATCGCTACTACTTCTAAGGAAGGCAGCAGGCGCGCAACGTTCCCAATGGGGGCCCTGAGGACGTGACGGAATATATCGATGCTCCGGCGTCGTGGGCAATTGAAATGGGGGGATTTTAAATCCTACACCGAGTAACGATTGGAGGACAAGTCTGGTGCCAGCACCCGCGGTAATTCCAGCTCCGATAGCATCTAATTAAGTTGTTGCAGTTAAAACGCTCGTAGTCGAAAATCGGGTTATGGAGCCGACCTCCGGTCCGTTACCTTGAGAAAATGTAGTAGCTCAAATAAGGGCGCCCTATGAAACCTGTAGCAAGGAATAAGCAAAAGAGTAATGATCGATAGGGGAGATCGGGGCAGGCCACATGGTCGGGGTAGGGGTGAAATCCGATGATCCTGGCCAGGTGAACCAAAGCGAAAGCAGCCTGCAAGTACTCTTTCTTTGATCAAGAACGAAAGTCTGGGGATCGAAGATGATCAGATACCATCGTAGTCCAGACCCTAAATGCTGCCGACCATGGATGGACGACAGTCCATCCTGACCCTGCCCGCACCTTGTAAGAAATTATAAAGTGTATGGGCTCCGGGGGGAGTATGGTCGCAAGACTGAAACTTAAAGGAATTGACGGAAGAGCACACAAGGAGTGGAGCCTGCGGCTTAATTTGACTCAACACGGGAAAACTCACGGAGGCAAGAGAGGGGTACGATGCTCGGCCTGAATGGCTAGGCAAGATTCCCTCAGTGGTGGTGCATGGTCGTTCTTAGTTCGTGGAGTGATTTGTCTGGTCTATTCCGCTAACGAGCAAGATCCCGCCTTCTGAACGTTACGGAACCCTCAAGGTTTACCTGCATCAAGCAGGCATAACC--GGGTCAATAACAGGTCAGTGATGCCCTTAGATGCCTTTGGCTGCACGCGCGCTACAATGGGGAG-AGCACCGGGTTTC-ATC----------------AGCCTCGAAAGAGCGCAGAAAATCCTGCTAATACTCCTCTTAACCGGGACTGCGTCGAGT-ATC-TCGACTTACGAACGTGGAATTTCTAGTACTCGTTGT-TCACTAGATAGCGGGGATTC-------------------------------------------
Arcyria_denudata_MA78718                  ATATGCTTGTTCCAAAGATTAAGCCATGCATGCTAATCTT-GAAATCTGCGAACGGCTCCGTATATCTGTTAAAACCCGTCGCCCGGATATCGCTCGGTAATTCTGTCAGTAATACGTGTACGTACGGA-GGCGGCGGTTTTCAGACCTATCA-ACTATAAGCCTGTGGA-GGGGACAGGCCTGGTTTTAACGGGTACAGAGGATCAGGGTTCGGTCCTGGAGAGGTAGCCTGAGAGATCGCTACTACTTCTAAGGAAGGCAGCAGGCGCGCAACGTTCCCAATGGGGCCCCTGAGGACGTGACGGAACATAGCAATGCCCCGCCGGCTGGGGTAATCGCAATGGGGGGAATCTAAACCCCACGCCGAGTAACAATTGGAGGACAAGTCTGGTGCCAGCACCCGCGGTAATTCCAGCTCCGATAGCATCTAATTAAGTTGTTGCAGTTAAAACGCTCGTAGTTCGAATACAGGCCGGCGCAATAGACCGGGGCACTTCACCTTGAGGAAATGCGAGAGCTCAAATCAGGTCCCGTTGTGAAGCCTGTAGCAAGGAACGATAGAAAGAGATATGGTCAATAGGGGGGATCGGGGTCGGCCAGATGGCGGGGGTAGGGGTGAAATCCGATGATCCTCGCCAGCTGAACTAAAGCGAAAGCAGCCGACAAGTACCCTTTCTTTGATCAAGAACGAAAGTCTGGGGATCGAAGATGATCAGATACCATCGTAGTCCAGACCCTAAATGCTGCCGACCATGGATGGGCTTAAGTCCATCCCGACCCGGTCCGGACCTTGTGGGAAACCATCAAGTGTTTGGGCTCCGGGGGGAGTATGGTCGCAAGACTGAAACTTAAAGGAATTGACGGAAGAGCACACAAGGAGTGGAGCCTGCGGCTTAATTTGACTCAACACGGGAAAACTCACATTGGCAGGAGAGGGGTAGGATGCCCGGTTTCAATCGCTTGGCAAGATTCCCTCAGTGGTGGTGCATGGTCGTTCTTAGTTCGTGGAGTGATTTGTCTGGTCTATTCCGCTAACGAGCAAGATCCCTTCCTCTGGATGTTGCCGGGCCTGCAGGGCACACCTGCTTTCAAGCAGGTAAAAC--GGGTCAATAACAGGTCAGTGATGCCCTTAGATGCCTTTGGCTGCACGCGCGCTACAATGGGGTG-AGCAACGGGTC---A-C----------------GGCACCTAACGGCCGCAATGAACCCGCTCAATACTCCTCTTAACTGGGACTGCACCAAGT-ATT-TTGGTCCGCGAACGTGGAATTTCTAGTACCCGCCGT-TCATCAGACGGTGTGGATTC-------------------------------------------
Arcyria_foliicola_MA50720                 ATATGCTTGTCCCAAAGATTAAGCCATGCATG-CTGCGTAA-AAATCTGCGAACAGCTCCGTATATCTGTTGTCACCAGTTATGCGGATAGTAG-CGGTAATTCTGCTAGTAAAACGTGTAAATTTATA-GGCATTGGGCTTCAGACCTATCA-ACTAGGAGGCTGGGTA-AAGTCCAGCCTCGGTGATAACGGGTACAGAGGATCAGGGTTCGGTCCTGGAGAGGTAGCCTGAGAGATAGCTACTACTTCTAAGGAAGGCAGCAGGCGCGCAACGTTCCCAATGGTCAGGCTGAGGACGTTAAGGGACATAGCGATACCCTTGCGCATTGGGTAATTGCAATGGGGGCGTTCTAAACCCCCCACCGAGTAGCAATTGGAGGACAAGTCTGGTGCCAGCACCCGCGGTAATTCCAGCTCCAATAGCATCTAATTGAGTTGTTGCAGTTAAAACGCTCGTAGTCAGAATTGGCCGCGATACACCCCGGGAGGCCGTTTTACTTTGAAGAAATGTGAGTGCTCTAAGCAGCCCGGGGCCTGAAGCCTACAGCAAAGAATAATACAAGAGGCAATGATCAATAGGGGGGATCGGGGTCGGCCTCATGGCAGGGGTAGGGGTGAAATCCGTTGATCCTTGCCAGGAGAACAAGAGCGAAAGCAGCCGACAAGTACCCTTTCTTTGATCAAGAACGAAAGTCTGGGGATCGAAGATGATCAGATACCATCGTAGTCCAGACCCTAAATGCTGCCGACCATGGATGGGCGTCAGTCCGTCCCGACCCGGCCCGCACCTTGTGAGAAATCATCAAGTGTTTGGGCTCCGGGGGGAGTATGGTCGCAAGACTGAAACTTAAAGGAATTGACGGAAGAGCACACAAGGAGTGGAGCCTGCGGCCTAATTTGACTCAACACGGGGAAACTCACGAGTGCAAGAGAGGGTTATGAAGCTCGGCATGAATTGCTTGGC-TGATTCTCTCAGTGGTGGTGCATGGTCGTTCTTAGTTCGTGGAGTGATTTGTCTGGTCTATTCCGCTAACGAGCGAGAACCCAACTTCTGGATGTTGCCGGTCCTGCAAGGTGTCCCGGTGACAAGCCG-GGGCTTT--GGGTCAATAACAGGTCAGTGATGCCCTTAGATGTACTCGGCTGCACGCGCGCTACAATGGTGGG-TGCAAAGTGTC---TTC----------------TGCCCCTAGCGGGTGTGGATAATCATTGCAAACCCTCTCACATCCGGGATTGCAGCATGT-AAA-ATGCGGCATGAACACGGAATTTCTAGTAGTCGTGGT-TCACCAGACCGCGACGATTC-------------------------------------------
Arcyria_globosa_AMFD252                   -----------------------------------------------------------------------------------GCGGATAGACG-CGGTAATTCTGCTTGTAATACGTGTTCACTCGTA-GGCGCTGGGCTTCAGACCTATCA-ACTGGGAGGCTGGGTA-AGGTCCAGCCTCGGTGATAACGGGTACAGAGGATCAGGGTTCGGTCCTGGAGAGGTAGCCTGAGAGATAGCTACTACTTCTAAGGAAGGCAGCAGGCGCGCAACGTTCCCAATGGTTGGGCTGAGGACGTTAAGGGACATAACAATGCCCTGCCGGGCGGGGTAATTGTAATGGGGGCGTTCTAAACCCCCCACCGAGTAGCAATTGGAGGACAAGTCTGGTGCCAGCACCCGCGGTAATTCCAGCTCCAATAGCATCTAATTGAGTTGTTGCAGTTAAAACGCTCGTAGTCCGACACGGCACTGCTGACCGCCCGTTAGCCGTTTTACTTTGAGGAAATGTGAGCGCTCTAAGCAGCCCGGGGCCTGAAGCCTGCAGCAAAGAATAATACAACGGGCAATGATCAATAGGGGAGATCGGGGTCGGCCTCATGGCGGGGGTAGGGGTGAAATCCGTTGATCCTCGCCAGGAGAACAAGAGCGAAAGCAGCCGACAAGTACTCTTTCTTTGATCAAGAACGAAAGTCTGGGGATCGAAGATGATCAGATACCATCGTAGTCCAGACCCTAAATGTTGCCGACCATGGATGGGCGCCAGTCCGTCCCGACCCGGCCCGCACCTTGTGAGAAATCAT-AAGTGTTTGGGCTCCGGGGGGAGTATGGTCGCAAGACTGAAACTTAAAGGAATTGACGGAAGAGCACACAAGGAGTGGAGCCTGCGGCCTAATTTGACTCAACACGGGGAAACTCACGAGTGCAAGAGAAGGTTACGAAGCCCGGCATGAATTGCCTGGC-TGATTCTTTCAGTGGTGGTGCATGGTCGTTCTTAGTTCGTGGAGTGATTTGTCTGGTCTATTCCGCTAACGAGCGAGAACCCGCTTTCTGGATGTTGCGGGTCCTGCAAAGTGTCCCGGCGACAAGCCG-GGGCTCT--GGGTCAATAACAGGTCAGTGATGCCCTTAGATGTACTCGGCTGCACGCGCGCTACAATGGGAGG-TCCAACGGGTC---CTC----------------AGCCCCTATCGGGTGCGGAGAATCCTAGTAAAGCCGCCCTCATCTGGGATTGCAGCATGT-AAT-ATGCGGCATGAACATGGAATTTCTAGTAGTCACGGT-TCACCAGACCGTGGCGATTCTGTCCCTGCTCTTTGTACACACCGCCCGTCGCTCCTACCGATT
Arcyria_globosa_MA52762                   ATATGCTTGTCCCAAAGATTAAGCCATGCATG-CTGCGTAA-AAATCTGCGAACAGCTCCGTATATCTGTTGTCACCAGTAACGCGGATAGACG-CGGTAATTCTGCTTGTAATACGTGTTCACTCGTA-GGCGCTGGGCTTCAGACCTATCA-ACTGGGAGGCTGGGTA-AGGTCCAGCCTCGGTGATAACGGGTACAGAGGATCAGGGTTCGGTCCTGGAGAGGTAGCCTGAGAGATAGCTACTACTTCTAAGGAAGGCAGCAGGCGCGCAACGTTCCCAATGGTTGGGCTGAGGACGTTAAGGGACATAACAATGCCCTGCCGGGCGGGGTAATTGTAATGGGGGCGTTCTAAACCCCCCACCGAGTAGCA-----------------------------------------------------------------------------------------------------------------------------------------------------------------------------------------------------------------------------------------------------------------------------------------------------------------------------------------------------------------------------------------------------------------------------------------------------------------------------------------------------------------------------------------------------------------------------------------------------------------------------------------------------------------------------------------------------------------------------------------------------------------------------------------------------------------------------------------------------------------------------------------------------------------------------------------------------------------------------------------------------------------------------------
Arcyria_incarnata_MA83426                 ATATGCTTGTTCCAAAGATTAAGCCATGCATGCTAATCTCGGAAATCTGCGAACGGCTCCGTATATCTGTTAAAACCCGATGCCCGGATATGGCACGGTAATTCTGTCAGTAATACGTGTACGGTCCGC-GGCAACGGTTTTCAGACCTATCA-ACTATAGGCCCGTGTC-GAGCACGGGTCTGGTTTTAACGGGTACAGAGGATCAGGGTTCGGTCCTGGAGAGGTAGCCTGAGAGATCGCTACTACTTCTAAGGAAGGCAGCAGGCGCGCAACGTTCCCAATGGGGGCCCTGAGGACGTGACGGAACATACCAATGCCCCGCCGGCTGGGGTAATCGGAATGGGGGGATTTCAAACCCTACACCGAGTAACAATTAGAGGACAAGTCTGGTGCCAGCACCCGCGGTAATTCCAGCTCTAATAGCATCTAATTAAGTTGTTGCAGTTAAAACGCTCGTAGTCAGGATCCGGATCGAAGCAATAGGTCGAGGTACTTTACCTTGAGTAAATGCGAGAGCTCAAGTCAGGTCCGCGAGTGAAGCCTGTAGCAAGGAACAATCAAAAGAGATATGGTCAATAGGGGGGATCGGGGTCGGCCACATGGCAGGGGTAGGGGTGAAATCCGATGATCCTTGCCAGGTGAACTAGAGCGAAAGCAGCCGACAAGTACCCTTTCTTTGATCAAGAACGAAAGTCTGGGGATCGAAGATGATCAGATACCATCGTAGTCCAGACCCTAAATGCTGCCGACCATGGATGGATCTAGGTCCATCCCGACCCGACCCGCACCTTGTAGGAAACTAT-AAGTGTCTGGGCTCCGGGGGGAGTATGGTCGCAAGACTGAAACTTAAAGGAATTGACGGAAGAGCACACAAGGAGTGGAGCCTGCGGCTTAATTTGACTCAACACGGGAAAACTCACATTGGCAAGAGAGAGGTAGGATGCCCGGCACAGCTTGCTAGGCACGATTCTCTCAGTGGTGGTGCATGGTCGTTCTTAGTTCGTGGAGTGATTTGTCTGGTCTATTCCGCTAACGAGCAAGATCCTGTCCTTTGGACGTTGCCGGCCCCGCAGGGTGCACCTGGTCTCAACCAGGTCTAAC--AGGTCAATAACAGGTCAGTGATGCCCTTAGATGCCTTTGGCTGCACGCGCGCTACAATGGGGAG-AGCACCGGGTTT--ACG----------------GGCGCCTAACGGACGCCGTGAATCCTGCTAATACTCCTCTTAACTGGGACTGCACCGAGT-ATC-TCGGTCCGCGAACGTGGAATTTCTAGTACCCGCCGT-TCAGCAGACGGTGTGGATTC-------------------------------------------
Arcyria_leiocarpa_M0142937                ATATGCTTGTCCCGAAGATTAAGCCATGCATG-CTGCGTAATAAATCTGCGAACAGCTCCGTATATCTGTTGTCACCAGTAAAGCGGATAGAGG-CGGTAATTCTGCTTGTAATACGTGTGAACTCTTA-GGCTTTGGGCTTCAGACCTATCA-ACTGGGAGGCTGGGTA-AGGTCCAGTCTCGGTGATAACGGGTACAGAGGATCAGGGTTCGGTCCTGGAGAGGTAGCCTGAGAGATAGCTACTACTTCTAAGGAAGGCAGCAGGCGCGCAACGTTCCCAATGGTTGGGCCGAGGACGTTAAGGGACATAACAATGCCCGGCCGGGCGGGGTAATTGTAATGGGGACGTTTTAAAACCCCTACCGAGTAGCAATTGGAGGACAAGTCTGGTGCCAGCACCCGCGGTAATTCCAGCTCCAATAGCATCTAATTGAGTTGTTGCAGTTAAAACGCTCGTAGTCCGGTGCGGACGCGCCGCGCCACCCCCGACCGTTTTACTTTGAGGAAATGTGAGCGCTCCACGCAGCCCTGGGCCTGAAGCCTGCAGCAAAGGATAATGCAATGGGCAATGATCAATAGGGGAGATCGGGGTCGGCCTCATGGCAGGGGTAGGGGTGAAATCCGTTGATCCTTGCCAGGAGAACAAAAGCGAAAGCAGCCGACAAGTACTCTTTCTTTGATCAAGAACGAAAGTCTGGGGATCGAAGATGATCAGATACCATCGTAGTCCAGACCCTAAATGTTGCCGACCATGGATGGGCGCAAGTCCGTCCCGACCCGGCCTGAACCTTGTGGGAAACCATCAAGTGTCTGGGCTCCGGGGGGAGTATGGTCGCAAGACTGAAACTTAAAGGAATTGACGGAAGAGCACACAAGGAGTGGAGCCTGCGGCCTAATTTGACTCAACACGGGGAAACTCACGAGTGCAAGAAAGGAGTATGATGCTCGGGATGAATTTCCCAGC-AGATTCTCTTAGTGGTGGTGCATGGTCGTTCTTAGTTCGTGGAGTGATTTGTCTGGTCTATTCCGCTAACGAGCGAGAACCCGCCCTCTGGAAGTTGCCGGTCCTGCAGGGTGTCCTGGCGATAAGCCA-GGGCTCT--GGGTCAATAACAGGTCAGTAATGCCCTTAGATGCACTCGGCTGCACGCGCGCTACAATGGGAGG-GCCAACGGGTC---TTC----------------AGCCCCTAGCGGGTGCGGAGAATCCTAGTAACCTCGCCCACATCTGGGACTGCAGCATGT-AAT-ATGCGGCGTCAACATGGAATTTCTAGTAGTCACGGT-TCACCAGACCGTGGCGATTC-------------------------------------------
Arcyria_stipata_AMFD257                   --------------AAGATTAAGCCATGCATGTTACTCTC-GAAATCTGCGAACGGCTCCGTATATCTGTTAAAACCCGCCGCCCGGATATAGCTCGGTAATTCTGTCAGTAATACGTGTACGGCCTGA-GGCGGCGGTTTTCAGACCTATCA-ACTAGAGGCCTGCGTA-GTGTGCAGGCCTGGTTTTAACGGGTACAGAGGATCAGGGTTCGGTCCTGGAGAGGTAGCCCGAGATATCGCTACTACTTCTAAGGAAGGCAGCAGGCGCGCAACGTTCCCAATGGGCTTCCTGAGGACGTAACGGAACATACCTATGCCCCGCCGGCTGGGGTAATCGGAATGGGGGGATTTTAAACCCTACACCGAGTAACAATTAGAGGACAAGTCTGGTGCCAGCACCCGCGGTAATTCCAGCTCTAATAGCATCTAATTAAGTTGTTGCAGTTAAAACGCTCGTAGTTCGAATACGTTTCGGGTAAATAGGTCCGGGTAATTTACCTTGAGTAAATGTTAGGGCTCAAATCAGGTCTTATATTAGAGCCTGTAGCAAGGAACGATAGAAAGAGATATGGTCAATAGGGGAGATCGGGGTCAGCCACATGGCAGGGGTAGGGGTGAAATCCGATGATCCTTGCTAGGTGAACTAGAGCGAAAGCAGCTGACAAGTACTCTTTCTTTGATCAAGAACGAAAGTCTGGGGATCGAAGATGATCAGATACCATCGTAGTCCAGACCCTAAATGTTGCCGACCATGGATGGACCTAAGTCCATCCCGACCCGGGCCGCACCTTGTAGGAAACTAGCAAGTGTTTGGGCTCCGGGGGGAGTATGGTCGCAAGACTGAAACTTAAAGGAATTGACGGAAGAGCACACAAGGAGTGGAGCCTGCGGCTTAATTTGACTCAACACGGGAAAACTCACATTGGCAAGAGAGGGGTAGGATGCACAGCATAACTTGCTACGCAAGATTCTCTCAGTGGTGGTGCATGGTCGTTCTTAGTTCGTGGAGCGATTTGTCTGGTCTATTCCGCTAACGAGCAAGATCCCGACTTCTGGGTGTTGCCGGGCCTGCAAGGCGTGCCCGCTTTCAAGCGGGAGTAAC--GGGTCAATAACAGGTCAGTGATGCCCTTAGATGCTTTTGGCTGCACGCGCGCTACAATGGAGCG-AGCACCGGGTG---A-C----------------GGCTCCTAACGCTCGCGGTCAACCCTCGAAATACGCCCCTTAACTGGGATCGCACCGAGT-ATC-TCGGTCCATGAACGTGGAATTTCTAGTACCCGCCGT-TCAACAGACGGTGTGGATTCTGTCCCTGCTCTTTGTACACACCGCCCGTCGCTCCTACCGATT
Badhamia_foliicola_MAFungi_69058          ------------------------------------CTCTCTGAATCTGCGAACGGCTCCGCATACCAGTTGTAAACCATAGCAAGGATA-CCCATGGTAATTCTGAGGCTAATACAAGAACGGGCTCT-TGCTGTGTGCTTCTGACCTATCA-ACTAGATGGCAGCGTAACGGACATGCTATGGTGACAACGGGTACAGAGGATAAGGGTTCGATCCTGGAGAGTGGGCCTGAGAGATTGCTCACACTTCTAAGGAAGGCAGCAGGCGCGCAACGTTCCCATTGGGCAGCTCGAGGGCGTTAGGGGACATATGAATGCCTGCCTATGGTGGGCAATTCAAATGGGACTGTTTTAAACATCCTATCGAGTAACAATTAGAGGACAAGTCTGGTGCCAGCACCCGCGGTAATTCCAGCTCTAATAGCATACGTTAAAGTTGTTGCGGTTAAAACGCTCGTAGTCGGCTACAGACCTTCAAACGGCTTGGGGTGCCTATCACCATGATTAAACCGTAGTGACCAAAGCACGTC---ACGGGCACGGCACAGCATGGCACGAATCGC-TCGGTAAAAGCGAAAGGGATGTTCGAGGGTGACCGAATTGCCGGGCGAGTGGTGAAATACGTTGACCCTGGCAAGTCGACCAAAGGCGAAAGCAGTCATCAAGGGCATACCCATTGATCAAGAGCGAAAGTTAAGGGTTCGAAGACGATCAGATACCGTCGTAGTCTTAACTATAAATGATGCAAACCAGGGATAGGACAGTGTCCATCTCGACTCCTCCCGAACCTTG-GAGAAATTAC--AGTCTATGGGTTCTGGGGGGAGTATGGTCGCAAGGCTGAAACTTAAAGGAATTGACGGAAGGGCACACAAAGAGTGGAACCTGCGGCTTAATTTGACTCAACACGGGAAAACTCACCAGGTCCGGATACACGTATGAAAGTCAAGCTGAAAGACTTTACTCAATGATGTAAGTGGTGGTGCATGGTCGTTCTTAGTTCGTGGATTGATTTGTCTGGTCTATTCCGATAACGAGCGAGACCCC-GGCGTTCCTAATAGGGCTTCTTAGACGTATCAAAGCCGACAAGGTTCTTGAAAT--GGGTTAATAACAGGTCAGTCATGCCCTTAGATGTTCTGGGCCGCACGCGCGTTACAATGGCACGTAT-ACCGAGTG---CTT-GAATAAGGCGTCCCCGGGGCCGAAAGGTC--CCGGTAACC-CTTAGTCCTTGCTTTGACTGGGACAGATCTTTGCAATT-ATTGGTCTCAAACGAGGAATTTTTAGTAATCGTAGG-TCATTAACCTGCGTTGAATGCGTCCCTGCCCTTTGTACACACCGCCCGTCGCTCCTACCGATT
Badhamia_polycephala_transcript           GTATGCTTCTCCTAAAGACTAAGCCATGCATGTCTCCTCTCTGAATCTGCGAACGGCTCCGCATACCAGTTGTAAACCATAGCAGGGATAACCC-TGGTAATTCTGAGGCTAATACAAGAACGGGCTCT-CGCTGTGTGCTTCTGACCTATCA-ACTAGATGGCAGCGTAACGGACATGCCATGGTAACAACGGGTACAGAGGATAAGGGTTCGATCCTGGAGAGTGGGCCTGAGAGATTGCTCACACTTCTAAGGAAGGCAGCAGGCGCGCAACGTTCCCATTGGGCAGCTCGAGGGCGTTAGGGGACATATGAATGCCTGCCTATGGTGGGCAATTCAAATGGGACTGTTTTAAACATCCTATCGAGTAACAATTAGAGGACAAGTCTGGTGCCAGCACCCGCGGTAATTCCAGCTCTAATAGCATACGTTAAAGTTGTTGCGGTTAAAACGCTCGTAGTCGGCTCCAGACCTTCAGACGGCTCGGGGTACCAATCACCATGATTAAACCGTAGTGACCAAAGCACGTC---ACGGGCACGGCACAGCATGGGACGAAACGCCTCGGTAAAAGCGAAAGGGATGTTCGAGGGTGACCGAATTGCTGGGCGAGTGGTGAAATACGTTGACCCTAGCAAGTCGACCAAAGGCGTAAGCAGTCATCAAGGGCATTCCCGTTGATCAAGAGCGAAAGTTAAGGGTTCGAAGACGATCAGATACCGTCGTAGTCTTAACTATAAATGATGCAGACCAGGGATAGGACAGTGTCCATCTCGACTCCTTCCGGACCTTG-GAGAAATCAC-GAGTCTATGGGTTCTGGGGGGAGTATGGTCGCAAGGCTGAAACTTAAAGGAATTGACGGAAGGGCACACAAAGAGTGGAACCTGCGGCTTAATTTGACTCAACACGGGAAAACTCACCAGGTCCGGATACACGTATGAAAGTCAAGCTGAAAGACTTTACTCAATGATGTAAGTGGTGGTGCATGGTCGTTCTTAGTTCGTGGATTGATTTGTCTGGTTTATTCCGATAACGAGCGAGACCCC-GGCGTTCCTAATAGGGCTTCTTAGACGTATCAGAGCCGATAAGGTTCTTGAAAT--GGGTTAATAACAGGTCAGTCATGCCCTTAGATGTTCTGGGCCGCACGCGCGTTACAATGGCATGTAA-AACGAGTG---CTT-GAACAAGGCGT-CCCACGGCCGAAAGGTC--GTGGTAACC-CTTAGTCCCTGCTTTGACTGGGACAGATCTTTGCAATT-ATTGGTCTCAAACGAGGAATTTTTAGTAATCGCAGG-TCATTAACCTGCGTTGAATGCGTCCCTGCCCTTTGTACACACCGCCCGTCGCTGCTACCGATT
Calomyxa_metallica_AMFD483                -------------------------------------------------CGAACGGCTCCGTATATCGGTTGCAACCCGGGGGGAGGATATCCG-AGGCAATTCTTTGGCTAATACTTATTTAAGAGCG-CCCCCCGGGCTTCTGCCCTATCA-ACTATACAGCGCGGGA-CCGCCCCCCGGTGGTGACAACGGGTACAGAGGATCAGGGTTCGATCCTGGAGAGGAAGCCTTAAAGATCGCTTCCACTTCTAAGGAAGGCAGCAGGCGCGCAACGTTCCCAATGGGGGCCCTGAGGACGTGAAGGGACGTAACAATGCCCGCCCAGGCG-GGCAATTGAGATGGGGTCGTTTTAAATCCCCTACCGAGTAACAATTGGAGGACAAGTCTGGTGCCAGCACCCGCGGTAATTCCAGCTCCGATAGCATCTTGTTGAGTTGTTGCAGTTAAAACGCTCGTAGTCCGAGTGTGCACCCCCCTGTACGCCCGGGTCGTATTACTTTGAGTAAATTAGAGCGCTCAAAGCAGGTCAACCACCGAATATCACAGCAAAGAATAATGGAGAGAGGAATGGTCAATTGGGGGGATCGGGGTGGACCACATGCACGGGGTAGGGGTGAAATCCGTTGATCCTGTGTAGGTGCCCAAGAGCGAAAGCAGTCCACTAGTACCCTTTCTTTGATCAAGAACGAAAGTCTGGGGAGCGAAGATGATCAGATACCATCGTAGTCCAGACCCTAAATGATGCCGACTTTGGATCGGGGACCGCCC-CTCTGGCAGCCTAGGCACCATGTGAGAAATCA-GTAGTGTCTGGGCTCTGGGGGGAGTATGGTCGCAAGACTGAAACTTAAAGGAATTGACGGAAGAGCACACAAGGAGTGGAGCCTGCGGCTTAATTTGACTCAACACGGGGAAACTCACAGAAGCCGGAAATGGTTGTGATTGTCCGCCCTACAGGGGCTGCTTGATTTTATTAGTGGTGGTGCATGGTCGTTCTTAGTTCGTGGAGTGATTTGTCTGGTTTATTCCGCTAACGAGCGAGAACCCCTTCTTCCATAGTTGCGGGACCTTGGGGAACAGCCCAGACAACTGGGCTGTAGCG--GGGTCAATAACAGGTCAGTGATGCCCTTAGATGCTTCTGGCTGCACGCGCGCTACACTGGGGGG-GTGAGCGGGCTC--TCC----------------CGCACCGAGAGGTGGTGGGGAACCCTGTGAAACCCCCCCGTGTCTGGGATCGTTGGGTGC-AAAAACCCTTCGTGAACAAGGAATTTCTAGTAATCGCAGG-TCACAAGCCTGCGGTGATTTCGTCCCTGCTCTTTGTACACACCGCCCGTCGCTCCTACCGATT
Calomyxa_metallica_MA82941                ATATGCTTGTTCCAAAGATTAAGCCATGCATGCGTTTGAACTCAATCTGCGAAAGGCTCCGTATATCTGTTGAAACCTTAGGCGCGGACAACCG-AGGAAATCCTTTGGCTAATACGCTATACAGCATC-TGGCGTGTTCTTCAGACCTATCA-ACTACATGCATGGGGC-ACGGCCCCACATGGTTTCAACAGGTACAGAGGATCAGGGTTCGGTCCTGGAGAGGTAGCCTAAGAGATCGCTACTACTTCTAAGGAAGGCAGCAGGCGCGCAACGTTCCCCATGGGGACCCTGAGGACGTGAAGGAACATAGCAATACCGAGCCAAGCCCGGTAATTGAAATGGGGGAGATACAAATCACCCACCGAGTAACAATTGGAGGACAAGTCTGGTGCCAGCACCCGCGGTAATTCCAGCTCCAATAGCATCTCATTAAGTTGTTGCAGTTAAAACGCTCGTAGTCGGAGTAGGCGAGCCCCTATCTCCCCGGGGCATTTTACTTTGAATAAATTAGAGCGCTCAACGCGGGTCAACCCTTGTACACTTCAGCAAAGAATAATACAGAAGGGAATGATTAATTGGGGGGATCGGGGCCAGCCACATGGCAGGGGTAGGGGTGAAATCCGTTGATCCTTGCCAGGTGAACAAACGCGAAAGCAGCTGGCTAGTACCCTTTCTTTGATCAAGAACGAAAGTATGAGGATCGAAGATGATCAGATACCATCGTAGTTCATACTATAAATGATGCCGGCCGCGGATGGGTTCCCGTCCATCCTGACAGAGCCTGCACTCTGTGAGAAATCA-CCAGCGTTTGGGCTCCGGGGGGAGTATGGTCGCAAGAC----------------------------------------------------------------------------------------------------------------------------------------------------------------------------------------------------------------------------------------------------------------------------------------------------------------------------------------------------------------------------------------------------------------------------------------------------------------------------------------------------------------------------------------------
Cornuvia_serpula_MM29198                  -------------------------------------------------CGAACGGCTCCGTATATCTGCCATATTCCGCCGCCGGCATAACCA-CGGTAATTCTGTGGCTAATACGTGTACTGGCCCG-CGCGATGAGCGCCAGACCTATCA-ACTAGATGCCCAGGCA-TTGCCTGGCCATGGTTATAACGGGTACAGAGGATCAGGGTTCGGTCCTGGAGAGGTAGCCTGAGAAATCGCTACCACTTCTAAGGAAGGCAGCAGGCGCGCAACGTTCCCAATGGGGACCCTGAGGACGTGAAGGGACATACCAATGCCCGGCCAAGCCGGGCAATTGGAATGGGGGACCTTTAAACCCCACACCGAGTAACAATTGGAGGACAAGTCTGGTGCCAGCACCCGCGGTAATTCCAGCTCCAATAGCATCTAATTGAGTTGTTGCAGTTAAAACGCTCGTAGTTCAAACCGGTGCGCCCACGGTTGCCCCCGGCTCCTTACTTTGAATAAATGTCAGTGCTCCAAGCAGGCCGGCCCTTGAAACCCGCAGCAAAGAATAACAGAAGGGTCAATGATCGATAGGGGGGATCGGGGTGGGCCACATGGCGGGGGTAGGGGTGAAATCCGTTGATCCTCGCCAGGTGAACTAGAGCGAAAGCAGCCCACAAGTACCCGCCCTTTGATCAAGAACGAAAGTCTGGGGATCGAAGATGATCAGATACCATCGTAGTCCAGACCCTAAATCATGCCGGCCATGGATGGGCCCTCGTCCATCCCGACCCGGCCCGGACCTTATGGGAAACCAG-AAGCGTTTGGGCTCCGGGGGGAGTATGGTCGCAAGACTGAAACTTAAAGGAATTGACGGAAGAGCACACAAGGAGTGGAGCCTGCGGCTTAATTTGACTCAACACGGGGAAACTCACTAGGGCAAGAGGGGGGTAGGATGGACAGCCGATCAGGGCTTTCCTGATTCCTCCAGTGGTGGTGCATGGTCGTTCTTAGTTCGTGGATTGATTTGTCTGGTTTATTCCGCTAACGAGCGAGAACCCGCCCTCTCGTGGTTAGGCGTTCCGGAGGGACCGGCTTTGACAAGGAGCCGGCAGT--GGGTCAATAACAGGTCAGTGATGCCCTTAGATGCTCTAGGCCGCACGCGCGCTACAATGGGGTG-AGTACCGGGCCCT-TCC----------------TGCACCTACTGGTCGCGGGGAATCCTGGGAAAGTGCCCCGTATCCGGGATGGCGCCGTGT-AAC-TCGGCGCTC-AACAAGGAATTTCTAGTAGTCGTGGG-TCACCAGCCCGCGACGATTCTGTCCCTGCTCTTTGTACACACCGCCCGTCGCTCCTACCGATT
Cribraria_argillacea_AMFD146              ------------------------------------------GAATCTGCGTAAGGCTCCACAAACCTGTTATAACCTTCCCGGCGGATATCCGATGGTAATTCTACGGCTAATACGTGCTCAGGTGTA-TCGGAAGGATTTCAGATCTATCATACTAGTGAACAGGGTA-TCCACCTGCTCAGGTTATAACAGATACGGGGAATCAGGGCTCGATTCCGGAGAGGTAGCCTCAAAAACCGCTTCCACGTCTAAGGATGGCAGCAGGCGCGAAACGTTTCCAATAACTATGTTGAGAACGTTATGAAGCATATGGAACTGGGCTAAGTCCAGAAAATCCGCATGAGGGCATTCTAGACCACTCACCAAGTAACAATTAGTGGGAAAGTCTGGTGCCAGCATCCGCGGTAATTCCAGCACTGATAGCATATCTTTAAATTGTTGCAGTTGAAGCGCTCGTAGCCTAACATCGGTCGAGTTCGAGGGAAAGGGACACTTTACCTTGAGCAAATGAGAATGTTCAAAGTAAGTCGACAT-TGGATTC-TTAGCATGGAATAATTTGTAGGAGGTTGGTTAAGGGGGATAGCGTGAGTCAACCAAGCTATGGGGCGAGGGGTGAAATCCGTTGACCCTCATAGATTGACCAAACGCGAAAGCAGTTGACTATTCTATCCCTTTTGGTCAAGAACGAGAGTGGGGGGATCGAAAATGATTAGATACCGTTGTAGTCCCCACTGTTAAATATGTTGACTATCAGTGAAGTAAGCTCTGACTTGACTCTCCTC-CTTGGTTACTTTAG-ACTTAAGT--GT-AACCTTGGGGGGAGTATAGTCGCAAGTCTGAAACTTAAAGGAATTGACGGAGGAGCACACAAGGAGTGGAACCTGCGGCTTAATTTGACTCAACACGCGAAACCTTACGGAGATCAAGGTGGAT-TTGATGGACTACTCACCGAGTTTTCTTGATGTCCTCCAGCGGTGGTGCATGGCCGTTCTTAGTTCGTGGATTGATCTGTCTGGCTAATTCCGATAACGAACGAGACATACTTCACTCATTAAAGGTTTTGTGAGTGAGACGAACAGTGATAAACTGTTGGAAGCAGTATGCCATAACAGGTCAGTGATGCCCCTTGATATCTCCGGCCGCACGCGCGTTACAATACTCTG-ATAAGCTAGAT--------------------CACTGGAAGAAATTTT--AGTGAAATC-TAGAATCCATACTCATTCTGGGATTGACCTGTGTCACT-CACGGTCATGAACCCGGAATTTCTAGTAGGCGCCAGTTCACCACACTGCGCCGACTTTGTCCCTGCTCCTTGTACACACCGCCCGTCGCTCCTACCGAT-
Cribraria_cancellata_AMFD94               -TACGCTTGTCTCT-CGATTAAGCCATGCATGCTTTACTGCTAAATCTGCGAAAAGCTCCGTATACCTGTGTTAACCTTCCTGGCGGATATCCGATGGTAATTCTACGGCCAATACGTGAACCGGCAAG-CTGGAAGGGATTCAGTCCTATCA-ACTAGTAAGCAGGGTA-TTGTCCTGCTTAGGTTATAACGGGTACAGAGGATTCTGGTCTGATCCTGGAGAGGGAGCCTTAAAAACAGCTCCCAGTTCTAAGGAAGGCAGCAGGCGCGAAACGTTCCCAATGACTAGGTTGAGGACGTTAGGAGACATACCAATGCCGGCTTAATGTCGGTAATTGGAATGAGGGTATATTAGACCCTGCAACTACAAACGATTAGTGGGAAAGTCTGGTGCCAGCAACCGCGGTAACTCCAGCACTAATAGCGTATTTTTAAATTGTTGCAGTTAAAACGCTCGTAGCCGCAAATCAGACTGCAGAGGAGAGGAAGGGCGTCATACCTTGAGCAAATTAGAGTGCTCTAGGCAGGTCGGACGATGAACAATCCAGCATGGGATATATTTCGACCTACTGCTGTTTAGGGGTTGCAGGGGGTAGCCAGACCATGAGGCGAGGGGTGAAATCCGTTGACCCTCGTGGGCTGAACTAAAGCGAAAGCAGCTACCCATAATACTCCCGTTGGTCAAGAGCGAAAGTGGAGGGATCGAAAATGATTAGATACCGTTGTAGTCTCCACTGTAAAATATGCCGACCCCAGATAGGGTCACGTCCCTTCTGACTCTCCCTGGATG-CCGGAGAAATTAG--AG----CTGGCTCTGGGGGGAGTATGGTCTCAAGGCTGAAACTTAAAGGAATTGACGGAACAACACACCAGTAGTGGAATCTGCGGCTTAATTTGACTCAACACGGGGAAACTCACAGGGGTAATATAGGGTTATGAAAGACAGCTTAAAGAGCTTTCTCGAGTACCCTAAGTGGTGGTGCATGGCCGTTCTTAGTTCGTGGATTGATCTGTCTGGTTAATTCCGCTAACGGACGAGACGAC-TGTTACCATGTTTCCCTTCCCTGTTGGTAATGGCTCTTTCAAAGGGTCCTAAA---GTCGCAATAACAGGTCAGTGATGCCCCTTGATACCTTTGGCTGCACGCGCGTTACAATGGGTGGAAGGAACGGGTT---TTC-------------TCCTTGACCGAAAGGTTCGTGGGAATCC-TGGAAATCCGTCCATATTTGGGATTGAGTGCTTT-AGC-GGTGCTCATGAACAAGGAATTACTAGTAGGAGCTGG-TCATCAACCAGCGCCGACTTCGTCCCTGTTGTTTGTACACACCGCCCGTCGCTCCTACCGATT
Cribraria_cf_persoonii_KRAM_M_1075        -----------------------------------------------------------------------------------------------------------------------------------------------------------------------------------------------------------------------------------------------------------------------------------------------------------------------------------------------------------------------------------------------------------------CCGCGGTAATTCCAGCACTAATAGCATATTATTGATTTGTTGCAGTTCAAACGCTCGTAGTTAAACTGAGGATGAAGTTGGGTGAACGGAACAACCTACCTTGAGCAAATCATACTGCTCAAAGCAGGTCGACACGCGCATGAAACAGCATGGGATAACTTTTGGGAAGGTGGTCAAAAGGGGTAGAAGGGGTCAGCCAAACTATGGGGCGAGGGGTGAAATCC------------------------------------------------------------------------------------------------------------------------------------------------------------------------------------------------------------------------------------------------------------------------------------------------------------------------------------------------------------------------------------------------------------------------------------------------------------------------------------------------------------------------------------------------------------------------------------------------------------------------------------------------------------------------------------------------------------------------------------------------------------------------
Cribraria_tenella_AMFD148                 ATATGCTTGTTTCCAAGATTAAGCCATGCATGCCTTTACGGCAAATCTGCGAATAGCTCCGTATATCTGTGATAACCCTGCTGATGGATATCCGACGGTAATTCTGCGGCTAATACATGCTTTGGTAAA-TTAGAGGGGTTTCAGCTCTATCA-ACTGTTGAGCAGGGTA-TTGACCTGTTCAGGTGATCACGGATACAGAGAATCAGGGCTCGATTCTGGAGAGGAAGCTTAAAAATCCGCTTCTACTTCTAAGGAAGGCAGCAGGCGCGAAACGTTCCCAATAACTGGGTCGAGGACGTTAGGAAACATACGGAACTGGGCTAGGCTCAGAC-ATTCGGATGAGGGCAAAATAGAACTCTCACCTAGTAACAATTAGTGGGAAAGTCTGGTGCCAGCAACCGCGGTAATTCCAGCACTAAGAGCATATTATTATTTTGTTGCATTTAAAACGCTCGTAGTCCATTCTCGGCCAAAATGGAGCAGGTAAAGCATCCTACCTTGAGCAAATTAGCTTGCTTAAAGCAGGTCGACAAATGAATATTACAGCATGGGATAACACATGAAGTAACGTTTAAAAGGAGTTGAGGGGGCCAGCCAAACTATTGGGCGAGGGGTGAAATCCGCTGACCCTAATGGGTTGAACTCAAGCGAAAGCAGCCGGCTACTATGCTCCTGTTGATCAAGAACGATAGTCGGGGGATCGAAAATGATTAGATACCGTTGTAGTCCCTTCTGTAAAATCTGCCGACCACAGTTAGAGTAAGCTCTTTTCTGACTCTCCCTGAATG-CCAGGTAAACTCTTAAGTA---GGGCTATGGGGGGAGTATGG-------------------------------------------------------------------------------------------------------------------------------------------------------------------------------------------------------------------------------------------------------------------------------------------------------------------------------------------------------------------------------------------------------------------------------------------------------------------------------------------------------------------------------------------------------
Cribraria_violacea_AMFD172                --ATGCTTGTTTCCGAGATTAAGCCATGCATGCCTTACCGGTAAATCTGCGAAAAGCTCCGTAACACTGTAACAACCCTGCCAGTGGATATCCGGTGGCAATTCTACGGCTAATACGTGAACCGGCGGG-CTGGAGGGGTTTCAGACCTATCA-ACTAGTAGCCAGGGTA-TTGTCCTGACTAGGTGATAACGGGTACAGAGGATCAGGGCCCGATCCTGGAGAGGTAGCCTTAAAAACCGCTCCCACTTCTAAGGATGGCAGCAGGCGCGAAACGTCCCCCATGACTATGTCGAGGGCGTTAGGAAACATACCAATATCGGGTA-GCTC-GGTAATTGGGATGAGGGAAATTTAGATACCTCACCAAGTATCAATTAGTGGGAAAGTCTGGTGCCAGCATCCGCGGTAATTCCAGCACTAATAGCATGTTATTAAGTTGTTGCAGTTGAAACGCTCGTAGTCAGGCACGAACCATGCCGTTGGGTGCCGGGCGTCGTACCTTGAGCAACCTAGTGTGCTTCAAGCAGGTC--ACCGTGAATATTCCAGCCGGGAATACCCTTTGGGGCATGTGCCAAAGGAGGTGACGGGGGTCGGTCAAACCACGGGGCGAGGGGTGAAATCCGGTGACCCTCGTGAGTTGTCCCAAAGCGAAAGCAGCCGACTACTCTACCTTCGTTGATCAAGAACGAGAGTGGGGGGAACAAAATGGATTAGAGACCCATGTAGTCTCCACTGTAAAACCTGCCGACCGCGGATGGGGCTCCGTCCGAATTGACTTGCCCTGGACTTCCAGG-AAACTAG--AGTTTCTGGGCTCTGGGGGGAGTATGGTTGCAAGAACGAAACTTAAAGGAATTGACGGAAGAGCACACAAGAAGTGGAACCTGCGGCTTAATTTGACTCAACACGGGGCATCTCACTGGTACCGAGGGTGGT-ATGATTGACGGCCTGGAGGGCTTTCATGAAATCACCCGGCGGTGGTGCATGGCCGTTCTTAGTTCGTGGAGTGATCTGTCAGGTCAATTCCGTTAACGGACGAGACAGG-AAGTTTTACGTTAGTCCCTACGTGATTGACTGGCGTCGTGAAGACGTAGGAAGTACCCTGCAATAACAGGTCAGTGATGCCCCTAGATGTACCAGGCTGCACGCGCGTTACAGTGCGGCCCACCAGCCGGGT---CTA--------------GGCCCCCCTCAAGGGCGCGTCGGACCC-CGGAGGCT-AGCACGAGTTGGGACCGGTGAGTGTTAAA-CTTACCGTTCAACCCGGAATTTCTGGTAAGCGCGTG-TCACCAGCGCGCGCTGACTAAGTCCCTGCTCTTTGTGCACACCGCCCGTCGCTCCTACCGATT
Cribraria_vulgaris_AMFD98                 --ATGCATG--TCTAAGATTAAGCCATGCATGCGATCAAGGTAAATCTGCGAACGGCTCCGTACAACTGTAATAACCTTCCCACCGGTTATCTGATGGTAATTCTACGGCTAATACGTGGTTCGGTGCT-GTGGAAGGGTTTCAGTCCTATCATACCAGGAAACAGGGTA-TTGACCTGTTTAGGTGATTACGGGTACAGGGAATCAGGGCTCGATTCTGGAGAGGAAGCTCGAAAAACTGCTTCCACTTCTAAGGAAGGCAGCAGGCGCGAAACGTTCCCAATGACTATGTTGAGGACGTGATGAAACATATGGATCTGAATTAGATTCAGAA-ATCTACATGAGGGAAAATTAGACCTCTTTCTCGGGAACTATTAGTGGGAAAGTCTGGTGCCAGCAACCGCGGTAATTCCAGCACTAAGAGTATATTGTTAAGTTGTTGCAGTTGAAACGCTCGTAGTCGAAATCGGGTCTACTGTTGGTCGGGGGACACCTTCACCTTGAGCAAATTAGCGTGCTCAACGCAAGTCGACAC-AGAATACTACAGCATGGTATAACCTTTGACATATTTTTGCATGAGAGTCGAGGGGGCTAGCCATACTTCCAGGCGAGGGGTGAAATCCGATGATCCTGGAGGGGTGACCTAAAGCGAAAGCAGCTGGCTACGAGACTTCTATCGATCAAGAACGAGAGTGGGGGGATCGAAAATGATTAGATACCGTTGTAGTCCCTACCGTAAAATCTGCCGACCACAGATGAGGCGCTGTCCCATTTGACTAGCCTCGGATGCTTGGGAAACC-ATTAAGTTTCTGGGCTCTGGGGGGAGTATGGTCGCAAGTCTGAAACTTAAAGGAATTGACGGAAGAGCACACAAGGAGTGGAACCTGCGGCTTAATTCGACTCAACACGGGGAATCTTACGATGGCTCAAGGGGGT-ATGATGGACGGCTTGCGGGGTTTTCTTGAAGTCCCCTGGCGGTGGTGCATGGCCGTTCGTAGTTCGTGGACTATTTTGTCAGGTTAATTCCGATAACGAGCGAGACACA-AGATTTCTCATTAGGGAATCTGAGAGTGATCGACGTTGAAAAGACGTTTGAATTGTTGTGCAATAACAGGTCAGTGATGCCCTTGGATGCCTTCGGCGGCACGCGCGTTACAATGATTTA-TCTATCAAAATGGGCTCC--------TGCGCCA-GGAGAGTAAAGTCTCGGTAAATTA-TGAAA--CAAACTAAGT-TGGGACTGTACTATGCCAATGCAGTACCACGAACCAGGAATTTCTAGTAGTCATGCG-TACCCATCGTGTGGCGGCTTTGTCCCTGCTCTTTGTGCACACCGCCCGTCGCTCCTACCGATT
Dianema_corticatum_KRM0040806             -TATGCTTGTCCCAAAGCTTAAGCCATGCATGCCTAGATCTAGAATCTGCGAAGGGCTCCATATATCTGTTGTAACCTACCGTCAGGATATCTT-AGGTAATTCTTAGGCTAATACTTAAGAAGGTAAGCCACGACGGTCATCAGACCTATCA-ACTAGAGCAATGGGGC-AGGGCCCCAGCTGGTTACAACGGGTACAGAGGATTAGGGTTCGATCCTGGAGAGGTAGCCTTAAAGATCGCTACTACTTCTAAGGAAGGCAGCAGGCGCGCAACGTTCCCCATGGGGACCCTGAGGACGTGAAGGGACATAGCAATACTGAGCCGGGTTCGGTAATTGAAATGGGGGAGATTCAAACCCCCCACCGAGTAGC------------------------------------------------------------------------------------------------------------------------------------------------------------------------------------------------------------------------------------------------------------------------------------------------------------------------------------------------------------------------------------------------------------------------------------------------------------------------------------------------------------------------------------------------------------------------------------------------------------------------------------------------------------------------------------------------------------------------------------------------------------------------------------------------------------------------------------------------------------------------------------------------------------------------------------------------------------------------------------------------------------------------------------
Dianema_corticatum_KRM0040819             -TATGCTTGTCCCAAAGCTTAAGCCATGCATGCCTAGATCTAGAATCTGCGAAGGGCTCCATATATCTGTTGTAACCTACCGTCAGGATATCTT-AGGTAATTCTTAGGCTAATACTTAAGAAGGTAAGCCACGACGGTCATCAGACCTATCA-ACTAGAGCAATGGGGC-AGGGCCCCAGCTGGTTACAACGGGTACAGAGGATTAGGGTTCGATCCTGGAGAGGTAGCCTTAAAGATCGCTACTACTTCTAAGGAAGGCAGCAGGCGCGCAACGTTCCCCATGGGGACCCTGAGGACGTGAAGGGACATAGCAATACTGAGCCGGGTTCGGTAATTGAAATGGGGGAGATTCAAACCCCCCACCGAGTAGCA-----------------------------------------------------------------------------------------------------------------------------------------------------------------------------------------------------------------------------------------------------------------------------------------------------------------------------------------------------------------------------------------------------------------------------------------------------------------------------------------------------------------------------------------------------------------------------------------------------------------------------------------------------------------------------------------------------------------------------------------------------------------------------------------------------------------------------------------------------------------------------------------------------------------------------------------------------------------------------------------------------------------------------------
Dianema_depressum_MA80673                 ATATGCTTGCCCCGAAGATTAAGCCATGCATGCTGGCTCTCTGAATCTGCGAACGGCTCCATAGACCTGTTATCACC-TGCCGTTGGATA-GCCATGGAAAATCTATGGATAAGACATGCTCTGCTGCG-CACGGTGGGTTCCAGACCTATCA-ACTGGACGGTTGGGTATTTGGCCAACCGTGGTAATTACGGGTACAGAGGATTAGGGTTTGATCCTGGAGAGGTAGCCTGAGAGATCGCTCCCACTTCTAAGGAAGGCAGCAGGCGCGCAACGTTCCCAATGCGTAACGTGAGGACGTGAGGGGGCATAGCAATGC-CGGCTCAAGTTGGCAATTGCAATGAAGGGGGTCTAGACCACCCCCTGAGAAGCAATCGGAGGACAAGTCTGGTGCCAGCACCCGCGGTAATTCCAGCTCCGATAGCATATTGTTGAGTTGCTGCAGTTAAAACGCTCGTAGCCGATTTTCACGCACACATGCGCGGCCGCTCCCGGTTACTTTGACTAAATTCAAGCGCTTAAAGCTAGCCGGCACTTGAAGACTGCAGCAAAGCATAACGTAGGGGGAAATGATCAATTGGGGCGATCGGGGTCAGCCACACAGCCGGGGTAGGGGTGAAATCCGATGATCCTGGCTAGGTGAACAAGCGCGAAAGCAGCTGGCTAGTACGCACTCTTTGGTCAAGAACGAAAGCCTGGGGAGCGAATGCGATCAGATACCGCAGTAGTCCAGGCTGTAAATGCTGCCGACCATGGATGGGCTTCAGTCCA-CCCGACCCGGTCCGCACCTTGTGGGAAACC-T-AAGTGTACGGGCTCTGGGGGGAGTATGGTCGCAAGGCTGAAACTTAAAGGAATTGACGGAAGAGCACACAAGGAGTGGAGCCTGCGGCTCAATTTGACTCAACACGGGGAATCTCACTGGTGCAAGA-GGAGGTGCGACGGACTCCCTGGCGAGGATTCCTGAG--CCTCCAGCGGTGGTGCATGGTCGTTCGTAGTTCGTGCAGTGATATGTCTGGTCAATTCCGTTAACGAGCGAGAACCC-AACTTTTCAGTTGCAGTGTACTGGAAGCACCGCCCTGTTTAAGGGGTGGGGCGT--GGGTCAATAACAGGTCAGTGATGCCCCTAGATGCACTCGGCTGCACGCGCGCTACAATGGAGGG-GCGATCCAGTT---TCA----------------GCCAGCGAAAGCAGGGCTATAACCT-GGGAAACCCCTCCCCACCTGGGACTGAAGGGTGGAAAC-ACCCTCCACGAACTAGGAATTTCTAGTAGTCGTACG----------------------------------------------------------------
Dianema_depressum_MA82939                 ATATGCTTGCCCCGAAGATTAAGCCATGCATGCTGGCTCTCTGAATCTGCGAACGGCTCCATAGACCTGTTATCACC-TGCCGTTGGATA-GCCATGGAAAATCTATGGATAAGACATGCTCTGCTGCG-CACGGTGGGTTCCAGACCTATCA-ACTGGACGGTTGGGTATTTGGCCAACCGTGGTAATTACGGGTACAGAGGATTAGGGTTTGATCCTGGAGAGGTAGCCTGAGAGATCGCTCCCACTTCTAAGGAAGGCAGCAGGCGCGCAACGTTCCCAATGCGTAACGTGAGGACGTGAGGGGGCATAGCAATGC-CGGCTTAAGTTGGCAATTGCAATGAAGGGGGTCTAGACCACCCCCTGAGAAGCAATCGGAGGACAAGTCTGGTGCCAGCACCCGCGGTAATTCCAGCTCCGATAGCATATTGTTGAGTTGCTGCAGTTAAAACGCTCGTAGCCGATTTTCACGCACACATGCGCGGCCGCTCCCGGTTACTTTGACTAAATTCAAGCGCTTAAAGCTAGCCGGCACTTGAAGACTGCAGCAAAGCATAACGTAGGGGGAAATGATCAATTGGGGCGATCGGGGTCAGCCACACAGCCGGGGTAGGGGTGAAATCCGATGATCCTGGCTAGGTGAACAAGCGCGAAAGCAGCTGGCTAGTACGCACTCTTTGGTCAAGAACGAAAGCCTGGGGAGCGAATGCGATCAGATACCGCAGTAGTCCAGGCTGTAAATGCTGCCGACCATGGATGGGCTTCAGTCCA-CCCGACCCGGTCCGCACCTTGTGGGAAACC-T-AAGTGTACGGGCTCTGGGGGGAGTATGGTCGCAAGGCTGAAACTTAAAGGAATTGACGGAAGAGCACACAAGGAGTGGAGCCTGCGGCTCAATTTGACTCAACACGGGGAATCTTACTGGTGCAAGA-GGAGGTGCGACGGACTCCCTGGCGAGGATTCCTGAG--CCTCCAGCGGTGGTGCATGGTCGTTCGTAGTTCGTGCAGTGATATGTCTGGTCAATTCCGTTAACGAGCGAGAACCC-AACTTTTCAGTTGCAGTGCTCTGGAAGCACCGCCCTGTTTAAGGGGTGGGGCGT--GGGTCAATAACAGGTCAGTGATGCCCCTAGATGCACCCGGCTGCACGCGCGCTACAATGGAGGG-GCGATCCAGTT---TCA----------------GCCAGCGAAAGCAGGGCTATAACCT-GGGAAACCCCTCCCCACCTGGGACTGAAGGGTGGAAAC-ACCCTCCACGAACTAGGAATTTCTAGTA------------------------------------------------------------------------
Dianema_inconspicuum_MM39161              ATATGCTTGTCCCGAAGATTAAGCCATGCATGTCTTCGA-TAAAATCTGCGAAGGGCTCCGTAAAACTGTTGCAACCTACCTCAAGGATAACCT-GGGTAATTCTCAGGCTAATACATATAGAGGTTTT-TCATATGCGCTTCAGCTCTATCA-ACTCCAAACTTAGGGA-GCGGCTCCCATTGGTTGCAACGGATACAGAGGATCAGGGTTCGATCCTGGAGAGGTAGCCTTAAAAATCGCTACTACTTCTAAGGAAGGCAGCAGGCGCGCAACGTTCCCAATGGGGACCCTGAGGACGTGAGGGGACATAGCAATACTGGGCCACGTTCGGTAATTGAAATGGGGGAGATTTAAATCACCCACCGAGTAACAATTGGAGGACAAGTCTGGTGCCAGCACCCGCGGTAATTCCAGCTCCAATAGCATCTTGTTAAGTTGTTGCGGTTAAAACGCTCGTAGTCAGAGCCGGTGGCACGCCGCTCTCCCGCCCCACATCACTTTGAATAAATTAGCGCGCTCAAAGCAGGTCTTTCCACGAATACTTCAGCAAAGAACGAACGAAAAGGGAATGATTAATAGGGGAGATCGGGGCCAACCACATGGCGGGGGTAGGGGTGAAATCCGTTGATCCTCGCTAGGTGAACTAAAGCGAAAGCAGTTGGCAAGTACTCTTTCTTTGATCAAGAACGAAAGTCTGGGGATCGAAGATGATCAGATACCATCGTAGTCCAGACCCTAAATGTTGTCGACCATGGATGTGACACAGTCCATCCCGACCCGCCACGCACCTTATGAGAAATCA-GAAGTGTATGGACTCCGGGGGGAGTATGGTCGCAAGACTGAAACTTAAAGGAATTGACGGAAGAGCACACAAGGAGTGGAGCCTGCGGCTTAATTTGACTCAACACGGGACAACTCATTATGGCAAGAAAGGGACATGAGGGTCAGGCGAGCAGGCCTTATCCGATTCCCTTAGTGGTGGTGCATGGTCGTTCTTAGTTCGTGGAGTGATTTGTCTGGTCTATTCCGCTAACGAGCGAGAACCCGTTTTCCTACTGTTGGGTGTCCTTGGGGAACCAACGCCGTTAAGGTGTTGTAAGC--GGGTCAATAACAGGTCAGTGATGCCCTTAGATGCCATAGGCCGCACGCGCGCTACAATGGTGGG-GTAACCGGGCGA--ACC----------------TGTGCCGTAAGGCGGCGGGGAACCCTGGGAAAACCCTCCTCGTCTGGGACCATCGGGTGT-AACCACCCTTTGCGAACAAGGAATTTCTAGTAACCGTGGG-TCACTAGCCCACGGTGATT-C------------------------------------------
Dianema_mongolicum_MM45002                ATATGCTTGTCCCAAAGATTAAGCCATGCAAGTCTCCGGTTCAAATCTGCGAATGGCTCCGTATATCTGTTGCAACCTCGAGGCAGGATATCTA-AGGCAATTCTTTGGCTAATACACGTAAAAGGGTC-CTTCATGGACTTCAGCTCTATCA-ACTAACCCTATGAGGA-ACGCCCAGAGGGGGTAGCGACGGATACAGAGGATCAGGGTTCGATCCTGGAGAGGAAGCCTGAGAGATAGCTTCTACATCTAAGGAGGGCAGCAGGCGCGCAACGTTCCCAATGGGGACCCTGAGGACGTGACGGGACATATCAAGGCCGCGCGAAGCGTGGTTATTGACATGGGGCCGATTTAAATACCCCACCGAGTAACAATTGGAGGACAAGTCTGGTGCCAGCACCCGCGGTAATTCCAGCTCCGATAGCATCTCGTTAAGTTGTTGCAGTTAAAACGCTCGTAGCCACGGTCGGCCTCCCCGCCGCCTGCCCGGGCAAGTCACTTTGAGTAAATTAAATCGCTCCAAGAAGGCCCCGTTTTGAATATTCCAGCAAAGGATGGCGCAAGGGAGAATGGCTAATGGGGTGGATCGGGGCTGACCGCATGGCCGGGGTAGGGGTGAAATCTGATGATCCTGGCTAGGCGACCTAATGCGAAAGCAGTCAGCAAGTACCACTCCGTTGGTCAAGAACGAAAGTTTGGGGATCGAAGATGATCAGATACCATCGTAGTCCAGACTATAAAAGATGCCGGCTAAGGCTGGCGGGCCGCCC-CCCTGGCGCCCGCTGCACTTGATGAGAAATCATTAAGCGTTTGGGCTCCGGGGGGAGTATGGCCGCAAGGCTGAAACTTAAAGGAATTG----------------------------------------------------------------------------------------------------------------------------------------------------------------------------------------------------------------------------------------------------------------------------------------------------------------------------------------------------------------------------------------------------------------------------------------------------------------------------------------------------------------------------
Dianema_nivale_MM29888                    -----------CCGAAGATTAAGCCATGCATGTGTCCGA-TTAAATCTGCGAAGGGCTCCGTACATCTGTTGCAACCTAACTCAAGGATAACCT-GGGTAATTCTCAGGCTAATACATATATAGGTTTT-TCATATGTGCTTCAGCTCTATCA-ACTCCAAACTTAGGGA-GTGGCTCCCATTGGTTGCAACGGATACAGAGGATCAGGGTTCGATTCTGGAGAGGTAGCCTTAAAAATCGCTACTACTTCTAAGGAAGGCAGCAGGCGCGCAACGTTCCCAATGGGGACCCTGAGGACGTGAGGGGACATAGCAATACTGGGCCACGTTCGGTAATTGAAATGGGGGAGATCTAAATCGCCCACCGAGTAACAATTGGAGGACAAGTCTGGTGCCAGCACCCGCGGTAATTCCAGCTCCAATAGCATCTTGTTAAGCTGTTGCGGTTAAAACGCTCGTAGTCCGATTAGGTGGCGTGTTGCTCTCCCGCTCCGCATCACTTTGAATAAATTAGCGCGCTTAAAGCAGGTCTAAACAAGAATACTACAGCAAAGAACGAACGAAACGGGAATGATTAATAGGGGAGATCGGGGCCAACCACATGGCTGGGGTAGGGGTGAAATCCGTTGATCCTAGCTAGGTGAACTAAAGCGAAAGCAGTTGGCAAGTACTCTTTCTTTGATCAAGAACGAAAGTCTGGGGATCGAAGATGATCAGATACCATCGTAGTCCAGACCCTAAATGTTGCCAACCATGGATGTGACACAGTCCATCCCGACCCGCCACGCACCTTATGAGAAATCA-GAAGTGTATGGGCTCCGGGGGGAGTATGGTCGCAAGACTGAAACTTAAAGGAATTGACGGAAGAGCACACAAGGAGTGGAGCCTGCGGCTTAATTTGACTCAACACGGGACAACTCATTAGGGCAAGAAAGGGAAATGAGGGCCAGGCGAGCAGGCCTTGCCCGATTCTCTTAGTGGTGGTGCATGGTCGTTCTTAGTTCGTGGAGTGATTTGTCTGGTCTATTCCGCTAACGAGCGAGAACCCGTTTTTCTACTGTTGGGTGTCCTTGGAGAACCAACGCCGTGAAGGTGTTGTAAGC--GGGTCAATAACAGGTCAGTGATGCCCTTAGATGCCTTAGGCTGCACGCGCGCTACAATGGTGGG-GTAACCGGGCGA--ACC----------------TGTGCTGAAAGGCGGCGGGGAACCCTGGGAAAACCCTCCTCGTCTGGGACCATCGGGTGT-AACCACCCTTTACGAACAAGGAATTTCTAGTAACCGTGGG-TCACTAGCCCACGGTGATTTCGTCCCTGCTCTTTGTACACACCGCCCGTCGCTCCTACCGATT
Dianema_sp_MA86506                        ATATGCTTGTCCCGAAGATTAAGCCATGCATGCCTTTGA-TTAAATCTGCGATGGGCTCCGTACAACTGTTGCAACCCACCAGCCGGATAACCG-AGGTAATTCTTTGGCTAATACGTGCTTGGGTGCGCATTGAGGGGCCTCCGACCTATCA-ACTGGATGAATGGAGC-CCGGCTCCACATGGTTGCAACGGGTACAGAGGATTAGGGTTCGGTCCTGGAGAGGTAGCCTCAAAAATCGCTACCACTTCTAAGGAAGGCAGCAGGCGCGCAACGTTCCCAATGGGGACCCTGAGGACGTGAGGGGACATAGCAATGCCGGGCGAAGCTTGGCAATTGAAATGGGGGCGATTTAAATCCCCCACCGAGTAACAATTGGAGGACAAGTCTGGTGCCAGCACCCGCGGTAATTCCAGCTCCAATGGCATCTCATTAAGTTGTTGCAGTTAAAACGCTCGTAGCCAACCAAGGCCGTAACCCACTTAGCCGGGGCACTTCACTTTGAGTAAATTAGAGCGCTAAAAGCAGGTCAATACACGAATACTTCAGCAAAGAATGATTCAACTAGGAATGACTTATTGGGGAGATCGGGGTAGGCCACATGGCAGGGGTAGGGGTGAAATCCGTTGATCCTTGCTAGGTGAACAAAAGCGAAAGCAGCCTACTAGTACTCTTTCTTAGGTCAAGAACGAAAGTCTGGGGATCGAAGATGATCAGATACCATCGTAGTCCAGACCCTAAATGATGCCGACCATGGATGGACCGCCGTCCATCCCGACCCGCCCCGCACCTTGCGAGAAATCA-AAAGTCTATGGGCTCCGGGGGGAGTATGGTCGCAAGACTGAAACTTAAAGGAATTGACGGAAGAGCACACAAGGAGTGGAGCCTGCGGCTTAATTTGACTCAACACGGGGAAACTCACTATGGTAAGAGAAGGGGATGATGGTCAGCCGAGCAGGGCTTACCTGATTCCTTCAATGGTGGTGCATGGTCGTTCTTAGTTCGTGGATTGATTTGTCTGGTCTATTCCGCTAACGAGCGAGAACCCGTCTTTCTTTGGTTAGGCAGCCCAGGAGTACCAGTCCCTTCAAGGGACGGTAAGC--GGGTCAATAACAGGTCAGTGATGCCCTTAGATACCGTAGGCTGCACGCGCGCTACAATGGGGGG-AAGACCGGGC----CCC----------------TGTGCCTAACGGCGGCGGGAAACCCTGGGAAATCCCCCCTTATCCGGGATTGTTGGGTGT-AAACACCCTTTATGAACAAGGAATTTCTAGTA------------------------------------------------------------------------
Dianema_sp_MA86507                        ATATGCTTGTCCCGAAGATTAAGCCATGCATGCCTTTGA-TTAAATCTGCGATGGGCTCCGTACAACTGTTGCAACCCACCAGCCGGATAACCG-AGGTAATTCTTTGGCTAATACGTGCTTGGGTGCGCATTGAGGGGCCTCCGACCTATCA-ACTGGATGAATGGAGC-CCGGCTCCACATGGTTGCAACGGGTACAGAGGATTAGGGTTCGGTCCTGGAGAGGTAGCCTCAAAAATCGCTACCACTTCTAAGGAAGGCAGCAGGCGCGCAACGTTCCCAATGGGGACCCTGAGGACGTGAGGGGACATAGCAATGCCGGGCGAAGCTTGGCAATTGAAATGGGGGCGATTTAAATCCCCCACCGAGTAACAATTGGAGGACAAGTCTGGTGCCAGCACCCGCGGTAATTCCAGCTCCAATGGCATCTCATTAAGTTGTTGCAGTTAAAACGCTCGTAGCCAACCAAGGCCGTAACCCACTTAGCCGGGGCACTTCACTTTGAGTAAATTAGAGCGCTAAAAGCAGGTCAATACACGAATACTTCAGCAAAGAATGATTCAACTAGGAATGACTTATTGGGGAGATCGGGGTAGGCCACATGGCAGGGGTAGGGGTGAAATCCGTTGATCCTTGCTAGGTGAACAAAAGCGAAAGCAGCCTACTAGTACTCTTTCTTAGGTCAAGAACGAAAGTCTGGGGATCGAAGATGATCAGATACCATCGTAGTCCAGACCCTAAATGATGCCGACCATGGATGGACCGCCGTCCATCCCGACCCGCCCCGCACCTTGCGAGAAATCA-AAAGTCTATGGGCTCCGGGGGGAGTATGGTCGCAAGACTGAAACTTAAAGGAATTGACGGAAGAGCACACAAGGAGTGGAGCCTGCGGCTTAATTTGACTCAACACGGGGAAACTCACTATGGTAAGAGAAGGGGATGATGGTCAGCCGAGCAGGGCTTACCTGATTCCTTCAATGGTGGTGCATGGTCGTTCTTAGTTCGTGGATTGATTTGTCTGGTCTATTCCGCTAACGAGCGAGAACCCGTCTTTCTTTGGTTAGGCAGCCCAGGAGTACCAGTCCCTTCAAGGGACGGTAAGC--GGGTCAATAACAGGTCAGTGATGCCCTTAGATACCGTAGGCTGCACGCGCGCTACAATGGGGGG-AAGACCGGGC----CCC----------------TGTGCCTAACGGCGGCGGGAAACCCTGGGAAATCCCCCCTTATCCGGGATTGTTGGGTGT-AAACACCCTTTATGAACAAGGAATTTCTAGTA------------------------------------------------------------------------
Dianema_subretisporum_MM31413             ATATGCTTGTCCCGAAGATTAAGCCATGCAAGTCTTCTCT-AAAATCTGCGAACGGCTCCATATATCTGTTATCACCCTCCATACGGATAACGG-TGCAAAATGTAGCTATAATACGTGAAAAATGGGG-TATGAGGGGTTCCAGACCTATCA-ACTGGAAGGTTAGGTA-TTGGCTAACCTTGGTGGTAACGGGTACAGAGGATTAGGGTTTGATCCTGGAGAGGTAGCCTGAGAGATTGCTCCCACTTCTAAGGAAGGCAGCAGGCGCGCAACGTTCCCAATGGGGACCCTGAGGACGTGAAGGGACATAGCAATACTGGGCCTGGCTCGGTAATTGAAATGTGGGCGGATTAAAACCCCCACCGAGTAACAATTGGAGGACAAGTCTGGTGCCAGCACCCGCGGTAATTCCAGCTCCAATAGCATCTAATTGAGTTGTTGCAGTTAAAACGCTCGTAGTCAAATTCGGTAGTTCTAGGTGGGGGGGGGATATTTTACTTTGAATAAATTTAAGCGCTTAAAGCAGGCGCAGCCTTGAAAATGGTAGCAAAGAATAATGTAGCAGAAAATGATTAATAGGGGTGATCGGGGTCAGCCACATGGCCTGGGGAGGGGTGAAATCCGTTGATCCTAGCCAGGTGAACTAATGCGAAAGCAGCTGACAAGTACACTTTCTTTGATCAAGAACGAAAGCCTGGGGAGCGAATGTGATCAGATACCACAGTAGTCTAGGCCCTAAATGTTGCCGACCATGGGTGGGCTTTTGTCCATCATGACCCCGTCCGAACCTTGTGAGAAATCAA-AAGTTTTTGGGCTCCGGGGGGAGTATGGTCGCAAGACTGAAACTTAAAGGAATTGACGGAAGAGCACACAAGGAGTGGAGCCTGCGGCTTAATTTGACTCAACACGGGGAAACTCACTAGAGCATGAAAAAACGATGACTGACAGTCTATAGGGCTTTCAGGATT-CATTTAGTGGTGGTGCATGGTCGTTCTTAGTTCGTGGAGTGATTTGTCTGGTCAATTCCGCTAACGAGCGAGAACCC-TCCTACTGATGTTGGGCGTTCTGAGAGTAGCAGCCCCGTCAAGGGGCTGGTTGT--GGGTCAATAACAGGTCAGTGATGCCCTTAGATGCTCTAGGCCGCACGCGCGCTACAATGGGGGG-ATTAGCCGGTG---CCT----------------GC-CCCGAAAGGTGGTAGGGAATCC-ATAAAAGCCCCCCATATCTGGGATTGGGGTGTGT-AAA-GCACCTCATAAACAAGGAATTTCTAGTAGTTACAG-----------------------------------------------------------------
Dianema_subretisporum_MM46699             ATATGCTTGTCCCGAAGATTAAGCCATGCAAGTCTTCTCT-AAAATCTGCGAACGGCTCCATATATCTGTTATCACCCTCCATACGGATAACGG-TGCAAAATGTAGCTATAATACGTGAAAAATGGGG-TATGAGGGGTTCCAGACCTATCA-ACTGGAAGGTTAGGTA-TTGGCTAACCTTGGTGGTAACGGGTACAGAGGATTAGGGTTTGATCCTGGAGAGGTAGCCTGAGAGATTGCTCCCACTTCTAAGGAAGGCAGCAGGCGCGCAACGTTCCCAATGGGGACCCTGAGGACGTGAAGGGGCATAGCAATACTGGGCCTGGCTCGGTAATTGAAATGTGGGCGGATTAAAACCCCCACCGAGTAACAATTGGAGGACAAGTCTGGTGCCAGCACCCGCGGTAATTCCAGCTCCAATAGCATCTAATTGAGTTGTTGCAGTTAAAACGCTCGTAGTCAAATTAGGTAGTTCTAGGTAGGGGGGGGATAATTTACTTTGAATAAATTTAAGCGCTTAAAGCAGGCGCAGCCTTGAAAATGGTAGCAAAGAATAATACAGCAGAAAATGATTAATAGGGGTGATCGGGGTCAGCCACATGGCCTGGGGAGGGGTGAAATCCGTTGATCCTAGCCAGGTGAACTAATGCGAAGGCAGCTGACAAGTACACTTTCTTTGATCAAGAACGAAAGCCTGGGGAGCGAATGTGATCAGATACCACAGTAGTCTAGGCCCTAAATGTTGCCGACCATGGGTGGGCTTTTGTCCATCATGACCCCGTCCGAACCTTGTGAGAAATCAA-AAGTTTTTGGGCTCCGGGGGGAGTATGGTCGCAAGACTGAAACTTAAAGGAATTGACGGAAGAGCACACAAGGAGTGGAGCCTGCGGCTTAATTTGACTCAACACGGGGAAACTCACTAGAGCATGAAAAAACGATGACTGACAGTCTATAGGGCTTTCAGGATT-CATTTAGTGGTGGTGCATGGTCGTTCTTAGTTCGTGGAGTGATTTGTCTGGTCAATTCCGCTAACGAGCGAGAACCC-TCCTACTGATGTTGGGCGTTCTGAGAGTAGCAGCCCCGTCAAGGGGCTGGTTGT--GGGTCAATAACAGGTCAGTGATGCCCTTAGATGCTCTAGGCCGCACGCGCGCTACAATGGGGGG-ACGAGCCGGTA---CCT----------------GC-CCCGAAAGGTGGTAGGGAATCC-ATAAAAGCCCCCCATATCTGGGATTGGGGTGTGT-AAA-GCACCTCATAAACAAGGAATTTCTAGTAGTTACAGG-TCACCAACCTGTGGCGA-TTC------------------------------------------
Dictydiaethalium_dictyosporum_MA91171     ATATGCTTGTCCCAAAGCTTAAGCCATGCATGTCTCTGATCCAAATCTGCGAAGGGCTCCGTATATCTATTGTAACCCACCGTCCGGATAACCC-AGGTAATTCTTGGGCTAATACGTGCAATGGTATG-GGCGATGGACTTTAGACCTATCA-ACTAGACGGCAGGTGC-AAGCCCCGCCATGGTGACAACGGGTACAGAGGATCAGGGTTCGGTCCTGGAGAGGTAGCCTTAGAGATCGCTACCACTTCTAAGGAAGGCAGCAGGCGCGCAACGTTCCCAATGGGGACCCTGAGGACGTGACGGGACATATCAATACCGGGCTAAGCCCGGTAATTGAAATGGGGGCGATTTAAATCCCCCACCGAGTAACAATTGGAGGACAAGTCTGGTGCCAGCACCCGCGGTAATTCCAGCTCCAATAGCATCTAATTAAGTTGTTGCAGTTAAAACGCTCGTAGTCGAAGGGGGCGCGCTTTGTGCCCCCTTGGGCCCTTTACTTTGAATAAATTCGAGCGCTCAACGCAGGCCTCATCCTGAAGACTCCAGCAAAGAATAATGGAAGGGATAATGATCAACAGGGGCGATCGGGGTCGGCCACATGGCGGGGGTAGGGGTGAAATCCGTTGATCCTCGCCAGGTGACCAAGAGCGAAAGCAGCCGACAAGTACGCCTTCTTTGATCAAGAACGAAAGTCTGGGGATCGAAGACGATTAGATACCGTCGTAGTCCAGACCCTAAATGCTGCCGGCCATGGATGGGCGAAAGTCCATCCCGACCCTGCCCGCACCTTGTGGGAAACCA-CAAGCGTTTGGGCTCCGGGGGGAGTATGGTCGCAAGGCTGAAACTTAAAGGAATTGACGGAAGAGCACACAAGGAGTGGAGCCTGCGGCTTAATTTGACTCAACACGGGAAAACTCACTAGGGCAAGAAAGCGGTACGATGGACAGACTATCAGGTCTTTCCTGATTCGCTTAGTGGTGGTGCATGGTCGTTCTTAGTTCGTGGAGTGATTTGTCTGGTCAATTCCGCTAACGAGCGAGAACCCAACGTTGCCTAGTTGGGCGGCCTGGCTGGACTGGCTCCGTTAAGGGGCCGGAAGT--GGGTCAATAACAGGTCAGTGATGCCCTTAGATGCTCTAGGCTGCACGCGCGCTACAATGGGCGG-AACAGCGGGTC---TCC----------------TGTGCCTAACGGTAACGGGTAATCCT-CTAAAACCCCCCATGTCTGGGATCGAGGCGTGT-AAC-GCGCCTCGTCAACAAGGAATTTCTAGTAGTTACGGG-TCACTAGCCCGTGACGATTC-------------------------------------------
Dictydiaethalium_plumbeum_MA64421         ATATGCTTGTCCCAAAGCTTAAGCCATGCATGTCTCTGATCCGAATCTGCGAAGGGCTCCGTATATCTATTGTAACCTACCGCCCGGATAACCC-AGGTAATCCTTGGGCTAATACGTGGTACGGTGTG-TGCGATGGACTTTAGACCTATCA-ACTAGACGGCAAGGGC-AAGCCCCGCCGTGGTTACAACGGGTACAGAGGATCAGGGTTCGGTCCTGGAGAGGTAGCCTTAGAGATCGCTACCACTTCTAAGGAAGGCAGCAGGCGCGCAACGTTCCCAATGGGGACCCTGAGGACGTGACGGGGCATATCAATACTGGGCCAAGCCCGGTAATTGAAATGGGGGCGGTTTAAATCCCCCACCGAGTAACAATTGGAGGACAAGTCTGGTGCCAGCACCCGCGGTAATTCCAGCTCCAATAGCATCTAATTAAGTTGTTGCAGTTAAAACGCTCGTAGTCGAAGCGGGCGCGCCTTGCGCTCGCTTGGGCCCTTTACTTTGAGTAAATTCGAGCGCTCAACGCAGGCCCAATCCTGAAGACTCCAGCAAAGAATAATGGAAGGGATAATGATCAATAGGGGCGATCGGGGTCGGCCACATGGCAGGGGTAGGGGTGAAATCCGTTGATCCTTGCCAGGTGAACAAGAGCGAAAGCAGCCGACAAGTACGCTTTCTTTGATCAAGAACGAAAGTCTGGGGATCGAAGACGATTAGATACCGTCGTAGTCCAGACCCTAAATGCTGCCGGCCATGGATGGGCGACAGTCCATCCCGACCCTGCCTGCACCTTGTGGGAAACCAT-AAGCGTTTGGGCTCCGGGGGGAGTATGGTCGCAAGACTGAAACTTAAAGGAATTGACGGAAGAGCACACAAGGAGTGGAGCCTGCGGCTTAATTTGACTCAACACGGGAAAACTCACTAGGGCAAGATAATGGTACGATGGACAGCATATCAGTGCTTTCCTGATTCGTTTAGTGGTGGTGCATGGTCGTTCTTAGTTCGTGGAGTGATTTGTCTGGTCAATTCCGCTAACGAGCGAGAACCCAACGTTGTCTAGTTGGGCGGCCTGGCAGGACTGGCTTCGACAAGAGGCCGGAAGT--GGGTCAATAACAGGTCAGTGATGCCCTTAGATGCTCTAGGCTGCACGCGCGCTACAATGGGTGG-AGCAGCGGGTC---CCC----------------TGTGCTTAATTGCAACGGGTAATCCT-GCAAAGCCCCCCATGTCTGGGATCGAGGCGTGT-AAC-GCGCCTCGTCAACAAGGAATTTCTAGTAGTCATGGG-TCACTAGCCCGTGACGATTC-------------------------------------------
Didymium_anellus_MAFungi_73335            --ACGCTTCTCCTAAAGATTAAGCCATGCATGTCTTCTCTCTGAATCTGCGAACGGCTCCGCAAACCAGTTGTAAGCTACAGCAGGGATAACCC-TGGTAATTCTGAGGCTAATACCTTCACGGGCACT-TGCGTTGCGCTTCTGACCTATCA-ACTAGACGGCAGGGTAAGGGCCATGCTGTGGTGACAACGGGTACAGAGGATCAGGGTTCGATCCTGGAGAGTGGGCCTGAGAGATTGCTCATACTTCTAAGGAAGGCAGCAGGCGCGCAACGTTCCCATTGGGCAGCCCGAGGGCGTTAGGGGAAATATGAATGATTGCCCTGGGTGATCAATTCAAATGGGTCTGTTGTAAATAGGCTCNNNNNNNNNNNNNAGAGGACAAGTCTGGTGCCAGCACCCGCGGTAATTCCAGCTCTAATAGCATACGTTAAAGTTGTTGCAGTTAAAACGCTCGTAGTCGGCGCCAGGCTATCAGAGGGTCAGGAGTGCCAATCACCGTGACTAAACTGGGCTGATCAAGTGAGGCC---TCTTGCACAGCACAGCACGGGATGAAACTAGTCGTTAGAAGCGAAAGGGATGTTCGAGGGTGACCGAATTACCGGGCTAGTGGTGAAATACGTTGACCCTKGYAAGTCGACCAAAGGCGAAAGCAGTCATCAAGGGCATRCCCGTTGATCAAGAGCGAAAGTTAAGGGTTCGAAGACGATCAGATACCGTCGTAGTCTTAACTATAAATGATACTGACTAGGGATGAGACTCTGTCTATCTCGACTCCTCTCGGACCTTA-GAGAAATCAA--AGTCTTTGAGTTCCGGGGGGAGTATGGTCGCAAGGCTGAAACTTAAAGGAATTGACGGAAGGGCACACAAAGAGTGGAACCTGCGGCTTAATTTGACTCAACACGGGAAAACTCACCAGGTCCTGATACGCGTATGAAAGACAAGCTGAAAGACTTTTCTCAATGACGTAAGTGGTGGTGCATGGTCGTTCTTAGTTCGTGGAGTGATTTGTCTGGTCTATTCCGATAACGAGCGAGACCCC-GACGTTCCTACTAGGGCTTCTTAGACGGATCAGAGCCGATAAGGTTCTTGAAAT--GGGTTAATAACAGGTCAGTCATGCCCTTAGATGTTCTGGGCCGCACGCGCGTTACAATGGTAGACAA-AACGAGTG---CCT-TTCG-GGGCGTAACCCCCGCCGACGGGTG--GGGGTAACC-CCTAGTATCTCCCTTGACTGGGCCAGACTATTGTAATT-ATTGGTCTCTAACGA-------------------------------------------------------------------------------------
Didymium_difforme_MAFungi_64529           --ATGCTTCTCCTAAAGACTAAGCCATGCATGCCTCCTCTCTGAATCTGCGAACGGCTCCGCACACCAGTTGCAAACTATAGCATGGATAACCC-TGGTAATTCTGCGGCTAATACAAGAACGGGCTCT-TGCTGTGTACTTCTGACCTATCA-ACTAGATGGCAGCGTAAGGGACATGCTATGGTTACAACGGGTACAGAGGATTAGGGTTCGATCCTGGAGAGTGGGCCTGAGAGATTGCTCATACTTCTAAGGAAGGCAGCAGGCGCGCAACGTTCCCATTGGACAGTCTGAGGGCGTTAGGGGACATATGAATGCCTGCCCTGGGTGGACAATTCAAATGGGTCTGTTCTAAACAGGCTCTCGAGTAACAATTAGAGGACAAGTCTGGTGCCAGCACCCGCGGTAATTCCAGCTCTAATAGCATACGTTAAAGTTGTTGCGGTTAAAACGCTCGTAGTCGGCTTCAGATCGTCAGACGGCGGGGGGTGCCACTTACCATGACCAAACCGGAGTGATCAAAGCGGGTC---CCTTGCACGGCACAGCATGGAATAGGTCTA-TGGGCAGAAGCGATAGGGATGTTCGAGGGTGACCGAATTGTCGGGCGAGCGGTGAAATGTGTTGACCCTGGCAAGTCGACCAAAGGCGAAAGCAGTCATCAAGGGCATACCCGTTGATCAAGAGCGAAAGTTAAGGGCTCGAAGACGATCAGATACCGTCGTAGTCTTAACTATAAATGATACTGACCAGGGATAGGACTCTGTCCTTCTCGACTTCTCCTGGACCTTA-GAGAAATCAA--AGTCTTTGAGTTCTGGGGGGAGTATGGTCGCAAGGCTGAAACTTAAAGGAATTGACGGAAGGGCACACAAAGAGTGGAACCTGCGGCTTAATTTGACTCAACACGGGAAAACTCACCAGGTCCGGATACGCGTATGAAAGACAAGCTGAAAGACTTTTCTCAATGACGTAAGTGGTGGTGCATGGTCGTTCTTAGTTCGTGGATTGATTTGTCTGGTTTATTCCGATAACGAGCGAGACCCC-AACGTTCCTAATAGGACTTCTTAGACGTATCAGAGCCGATAAGGTTCTTGAAAT--GGGTTAATAACAGGTCAGTCATGCCCTTAGATGTTCTGGGCCGCACGCGCGTTACAATGGTAGCCATCAGAAAGTG---CCT-GCAAAGGGTGTCTCCGTGGCCGAAAGGCT--GCGGTAACC-CATAGTCGCTCCCTTGACTGGGCCAGACTATTGCAATT-ATTGGTCTCAAACGAGGAATTTTTAGTATACGCAGG-TCATTAACCTGCGCGGG----------------------------------------------
Didymium_difforme_MAFungi_70268           -------TCTCCTAAAGACTAATCCATGCATGTCTTCTCTCTGAATCTGCGAACGGCTCCGCATACCAGTTGTAAACTATAGCATGGATATCCC-TGGTAATTCTGAGGCTAATACAAGAGCGGGCTCT-TGCTGTGTGCTTCTGACCTATCA-ACTAGATGGCAGCGTAAGGGACATGCTATGGTAACAACGGGTACAGAGGATTAGGGTTCGATCCTGGAGAGTGGGCCTGAGAGATTGCTCATACTTCTAAGGAAGGCAGCAGGCGCGCAACGTTCMCCTTGGGCAGCTTGAGGGCGTTAGGGGACATATGAATGCTTGCCCTGGGTGGACAATTCAAATGGGTCTGTTGTAAACAGGCTCTCGAGTAACAATTAGAGGACAAGTCTGGTGCCAGCACCCGCGGTAATTCCAGCTCTAATAGCATACGTTAAAGTTGTTGCGGTTAAAACGCTCGTAGTCGGCTTAAGATCGTCAGACGGCGGGGGGTGCCACTTACCATGACCAAACCGGAGTGATCGAAGCGGGTC---CCTTGCACGGCACAGCATGGAATAGGTCTA-GGGGCAGAAGCGATAGGGATGTTCGAGGGTGACCGAATTGTCGGGCGAGCGGTGAAATGTGTTGACCCTGGCAAGTCGACCAAAGGCGAAAGCAGTCATCAAGGGCATACCCGTTGATCAAGAGCGAAAGTTAAGGGCTCGAAGACGATCAGATACCGTCGTAGTCTTAACTATAAATGATACTGACCAGGGATAGGACTCTGTCCTTCTCGACTTCTCCTGGACCTTA-GAGAAATCAA--AGTCTTTGAGTTCTGGGGGGAGTATGGTCGCAAGGCTGAAACTTAAAGGAATTGACGGAAGGGCACACAAAGAGTGGAACCTGCGGCTTAATTTGACTCAACACGGGAAAACTCACCAGGTCCGGATACGCGTATGAAAGACAAGCTGAAAGACTTTTCTCAATGACGTAAGTGGTGGTGCATGGTCGTTCTTAGTTCGTGGATTGATTTGTCTGGTTTATTCCGATAACGAGCGAGACCCC-AACGTTCCTAATAGGACTTCTTAGACGTATCAGAGCCGATAAGGTTCTTGAAAT--GGGTTAATAACAGGTCAGTCATGCCCTTAGATGTTCTGGGCCGCACGCGCGTTACAATGGTAGCCATCAGAAAGTG---CCT-GCAAAGGGTGTCTCCGTGGCCGAAAGGCT--GCGGTAACC-CATAGTCGCTCCCTTGACTGGGCCAGACTATTGCAATT-ATTGGTCTCAAACGAGGAATTTTTAGTATACGCAGG-TCATTAACCTGCGCGGAATGAGTCCCTGCCT--------------------------------
Didymium_infundibuliforme_MAFungi_78324   --ACGCTTCTCCTAAAGACTAAGCCATGCATGTCTTCTCTCTGAATCTGCGAACGGCTCCGCAAACCAGTTGTAAACTATAGCAGGGATAACCC-TGGTAATTCTGAGGCTAATACCATACCGGGCTCT-TGCTGTGTGCTTCTGACCTATCA-ACTAGATGGCAGCGTAAGGGACATGCTATGGTGACAACGGGTACAGAGGATTAGGGTTCGATCCTGGAGAGTGGGCCTGAGAGATTGCTCATACTTCTAAGGAAGGCAGCAGGCGCGCAACGTTCCCATTGAACAGTTCGAGGGCGTTAGGGGACATATGAATAGCTGCCCTGGGTGGCTAATTCAAATGGGTTTGTTTTAAACAGGCTCTCGAGTAGCAATTAGAGGACAAGTCTGGTGCCAGCACCCGCGGTAATTCCAGCTCTAATAGCGTACGTTAAAGTTGTTGCAGTTAAAACGCTCGTAGTCGGCTTCAGATCGTCAGACGGCTGGATCGTCCAGTTACCATAACCAAACTGGTGTGATTAAAGCAGGTC---CCTTGCACAGCACAGTATGGCACAAGTCTTGTCGATAGAAGCGATAGGGATGTTCGAGGGTGACCGAATTGCAGGGCGAGTGGTGAAATACGTTGACCCTTGCAAGTCGACCAAAGGCGAAAGCAGTCATCAAGGGCATTCCCGTTGATCAAGAGCGAAAGTTAAGGGTTCGAAGACGATCAGATACCGTCGTAGTCTTAACTATAAATGATACTGACTAGGGATAGGACTCTGTCCATCTCGACTTCTCCCGGACCTTA-GAGAAATCAA--AGTCTTTGAGTTCCGGGGGGAGTATGGTCGCAAGGCTGAAACTTAAAGGAATTGACGGAAGGGCACACAAAGAGTGGAACCTGCGGCTTAATTTGACTCAACACGGGAAAACTCACCAGGTCCAGATACGCGTATGAAGGACAAGCTGAAAGACTTTTCTCAATGACGTAAGTGGTGGTGCATGGTCGTTCTTAGTTCGTGGAGTGATTTGTCTGGTTTATTCCGATAACGAGCGAGACCCC-GGCGTTCCTAATAGGGCTTCTTAGACGGATCAGAGCCGATAAGGTTCTTGAAAT--GGGTTAATAACAGGTCAGTCATGCCCTTAGATGTTCTGGGCCGCACGCGCGTTACAATGGTAGGCTT-AAAGAGTG---CCT-TTTGCGGGCGTTTCCGCGGCCGACGGGTC--GCGGTAACC-CCTAGTCTCTCCCTTGACTGGGCCAGACTATTGCAATT-ATTGGTCTCAAACGAG-AATTTT-AG--------------------------------------------------------------------------
Didymium_iridis_transcript                GTATGCTTCTCCTAAAGACTAAGCCATGCATGCCTTCTCTCTGAATCTGCGAACGGCTCCGCAAACCAGTTGTAAACTATAGCACGGATAACCC-TGGTAATTCTGAGGCTAATACGAGAACGGGCTCT-TGCTTTGTGCTTCTGACCTATCA-ACTAGATGGCAGCGTAACGGACATGCTATGGTAACAACGGGTACAGAGGATAAGGGTTCGATCCTGGAGAGTGGGCCTGAGAGATTGCTCATACTTCTAAGGAAGGCAGCAGGCGCGCAACGTTCCCCTTGTGCAGCATGAGGGCGTTAGGGGACATATGAATGTCTGCCCTGGGTGGACAATTCAAATGGGTCTGTTGTAAACAGGCTCTCGAGTAACAATTAGAGGACAAGTCTGGTGCCAGCACCCGCGGTAATTCCAGCTCTAATAGCATACGTTAAAGTTGTTGCGGTTAAAACGCTCGTAGTCGGCTTCAGATCGTCAGACGGCTGGGGGTGCCACTTACCATGACTAAACTGGGTTGATCAAGTAAGGTC---TCTTGCACAGCACAGCATGGCACAAATCTA-TGGGCAGAAGCGATAGGGGTGTTCGAGGGTGACCGAATTGCCGGGCGAGTGGTGAAATACGTTGACCCTGGCAAGTCGACCAAAGGCGAAAGCAGTCATCAAGGGCACGCCCGTTGATCAAGAGCGAAAGTTAAGGGTTCGAAGACGATCAGATACCGTCGTAGTCTTAACTATAAATGATACTGACCAGGGATAGGACCCTGTCCATCTCGACTCCTTCTGGACCTTG-GAGAAATTAC--AGTCTTTGAGTTCTGGGGGGAGTATGGTCGCAAGGCTGAAACTTAAAGGAATTGACGGAAGGGCACACAAAGAGTGGAACCTGCGGCTTAATTTGACTCAACACGGGAAAACTCACCAGGTCCAGATACACGTATGAAAGACAAGCTGAAAGACTTTTCTCAATGATGTAAGTGGTGGTGCATGGTCGTTCTTAGTTCGTGGATTGATTTGTCTGGTCTATTCCGATAACGAGCGAGACCCC-TACGTTCCTAATAGGGCTTCTTAGACGTATCAGAGCCGATAAGGTTCTTGAAAT--GGGTTAATAACAGGTCAGTCATGCCCTTAGATGTTCTGGGCCGCACGCGCGTTACAATGGTATACAT-AGAACGTG---C-T-CATTCGGGCTTCTCCGCGGCCTACTGGCC--GTGGTAATC-CCTAATCTCTCCCTTGACTGGGACAGACTATTGCAATT-ATTGGTCTCCAACGAGGAATTTTTAGTAGTCGCAGG-TCATTAACCTGCGACGAATGCGTCCCTGCCCTTTGTACACACCGCCCGTCGCTGCTACCGATT
Didymium_umbilicatum_MAFungi_64629        ------------------------------------CTCTCTGAATCTGCGAACGGCTCCGCAAACCAGTTGTAAACTATAGCAGGGATAACCC-TGGTAATTCTGAGGCTAATACCTTTACGGGCTCT-TGCTGTGTGCTTCTGACCTATCA-ACTAGATGGCAGCGTAAGGGACATGCTATGGTGACAACGGGTACAGAGGATTAGGGTTCGATCCTGGAGAGTGGGCCTGAGAGATTGCTCATACTTCTAAGGAAGGCAGCAGGCGCGCAACGTTCCCATTGAACAGTTCGAGGGCGTTAGGGGACATATGAATGGCTGTCCTGGATGGCCAATTCAAATGGGTTTGTTGTAAACAGGCTCTCGAGTAACAATTAGAGGACAAGTCTGGTGCCAGCACCCGCGGTAATTCCAGCTCTAATAGCATACGTTAAAGTTGTTGCGGTTAAAACGCTCGTAGTCGGCATTAGACCATCAGACGGCGCGGGGTACCATTTACCATAACTAAACTGGTGTGATCAAAGCAGGTC---TCTTGCACAGCACAGTATGGTATAAGTCTAGTCGGCAGAAGCGAAAGGGGTGTTCGAGGGTGACCGAATTGCCGGGCGAGTGGTGAAATACGTTGACCCTGGCAAGTCGACCAAAGGCGAAAGCAGTCATCAAGGGCACRCCCGTTGATCAAGAGCGAAAGTTAAGGGTTCGAAGACGATCAGATACCGTCGTAGTCTTAACTATAAATGATACTGACTAGGGATAGGACTCTGTCCATCTCGACTTCTCCCGGACCTTA-GAGAAATCAA--AGTCTTTGAGTTCCGGGGGGAGTATGGTCGCAAGGCTGAAACTTAAAGGAATTGACGGAAGGGCACACAAAGAGTGGAACCTGCGGCTTAATTTGACTCAACACGGGAAAACTCACCAGGTCCGGATACGCGTATGAAGGACAAGCTGAAAGACTTTTCTCAATGACGTAAGTGGTGGTGCATGGTCGTTCTTAGTTCGTGGAGTGGTTTGTCTGGTCTATTCCGATAACGAGCGAGACCCC-GGCGTTCCTAATAGGGCTTCTTAGACGGATCAGAGCCGATAAGGTTCTTGAAAT--GGGTTAATAACAGGTCAGTCATGCCCTTAGATGTTCTGGGCCGCACGCGCGTTACAATGGTAGGCTT-AAAGAGTG---CCT-TTTGCGGGCGTTTCCGCGGCCGACGGGTC--GCGGTAACC-CCTAGTCTCTCCCATGACTGGGCCAGACTATTGCAATT-ATTGGTCTCAAACGAGGAATTTTTAGTAGGCGCAGG-TCATTAACCTGTGCCG-----------------------------------------------
DR100b_Enteridium                         -------------------------------------------------------------------------------------------------------------------------------------------------------------------------------------------------------------------------------------------------------------------------------------------------------------------------------------------------------------------------------------------------------------------------------------------------------------------------------------------------------------------------------------------------------------------------------------------------------------------------------------------------------------------------------------------------------------------------------------------------------------------------------------------------------------------------------------------------------------------------------------------------------------------------------------------------------------------------------------------------------------------------------------------------------------------------------------------------------------------------------------------------------------------------------------------------------------------------------------------------------------------------------------------------------------------------------------------------------------------------------------------------------------------------
DR101_Enteridium                          ATATGCTTGTCCCAAAGCCTAAGCCATGCAAGTGTAGCGATGAAATCTGCGAAGGGCTCCATATATCTGTTGAAACCCCCGACGTGAATAACCT-AGGTAATTCTTAGGCTAATGCACATTAACGCATT-CATCTCGGTCTTCAGACCTATCA-ACTAAAGAAGCTGGCC-ACGGCCTCTTCTGGTTTCAACGGGTACAGAGAATCAGGGTTCGGTTCTGGAGAGGTAGCCTCAAACATCGCTACTACTTCTAAGGAAGGCAGCAGGCGCGCAACGTTCCCCATGGAAAATCTGAGGACGTGACGGGACATAGCGATACTGGACCGGGTTCGGTAATTGCAATGGGGTGGGCGTAAACACCCCAGCGAGTAACAATNNN---------------------------------------------------------------------------------------------------------------------------------------------------------------------------------------------------------------------------------------------------------------------------------NNNAGCAGCCTACAAGTACCCTTTCTTTGATCAAGAACGAAAGTCTGGGGATCGAAGATGATCAGATACCATCGTAGTCCAGACCCTCAATGCTGCCGACCATGGATGGGCGTAAGTCCATCCCGACCCGGCCTGGACCTTGTGGGAAACCATGAAGTGTTTGGGCTCCGGGGGGAGTATGGTCGCAAGACTGAAACTTAAAGGAATTGACGGAAGAGCACACAAGGAGTGGAGCCTGCGGCTTAATTTGACTCAACACGGGGAAACTCACAGGGGCATGAAGGCGAGTTGCAGGTCAGGCGAGCAGGCCTTTCCTAAGTCGTCCAGTGGTGGTGCATGGTCGTTCTTAGTTCGTGGAGTGATTTGTCTGGTCTATTCCGCTAACGAGCGAGAACCTGACTTCTTGAGTTGGGGTGGCCTTGAGGGACCAGCCTTGAAAAGAGGCAGGTAGC--AGGTCAATAACAGGTCAGTGATGCCCTTAGATGCCCTTGGCCGCACGCGCGCTACAATGGGGGG-GGGAGCGGGTC---GCC----------------TGTGCCTAACGGCTGCGGGTAATCCTGGGAAAGCTCCCCATGTCTGGGATCGAGGCGTGT-AAA-ACGTCTCGCAAACAAGGAATTTCTAGTAGGCATGGG-TCATCAGCCCGTGCCGATTATGTCCCTGCTCTTTGTACACACCGCCCGTCGCTCCTACCGATT
DR102_Enteridium                          ----------------------------------------------------------------------------------------------------------------------------------------------------------------------------------------------------------------------------------------------------------------------------------------------------------------------------------------------------------------------------------------------------------------------------------------------------------------------------------------------------------------------------------------------------------------------------------------------------------------------------------------------------------------GTGAACAAGAGCGAAAGCAGCCTACAAGTACCCTTTCTTTGATCAAGAACGAAAGTCTGGGGATCGAAGATGATCAGATACCATCGTAGTCCAGACCCTAAATGTTGCCGACCATGGATGGGCGTCAGTCCATCCCGACCCGGCCTGGACCTTGTGGGAAACCATGAAGTGTTTGGGCTCCGGGGGGAGTATGGTCGCAAGACTGAAACTTAAAGGAATTGACGGAAGAGCACACAAGGAGTGGAGCCTGCGGCTTAATTTGACTCAACACGGGGAAACTCACAGGGGCATGAAGGCGAGTTGCAGGTCAGGCGAGCAGGCCTTTCCTAAGTCGTCCAGTGGTGGTGCATGGTCGTTCTTAGTTCGTGGAGTGATTTGTCTGGTCTATTCCGCTAACGAGCGAGAACCTAACTTCTTGAGTTGGGGTGGCCTTGAGGAACTAGCCTTGAAAAGAGGCGGGTAGC--AGGTCAATAACAGGTCAGTGATGCCCTTAGATGCCCTTGGCCGCACGCGCGCTACAATGGGGGG-GGGAGCGGGTT---GCC----------------TGTGCCTAACGGCTGCGGGTAATCCTGGGAAAACTCCCCATGTCTGGGATCGAGGCGTGT-AAA-ACGTCTCGCAAACAAGGAATTTCTAGTAGGCATGGG-TCATCAGCCCGTGCCGATTATGTCCCTGCTCTTTGTACACACCGCCCGTCGCTCCTACCGATT
DR103_Enteridium                          ATATGCTTGTCCCAAAGATTAAGCCATGCAAGTGCTGCGATGAAATCTGCGAAGGGCTCCATATATCTGTTGAAACCTGCGTCTCGAATAACCT-AGGTAATCCTTAGGCTAATGCGAGCTGTCGCTTACGGACATGGACTTCAGACCTATCA-ACTAAAGGGGATGACC-ACGGCATCCTCTGGTTTCAACGGGTACAGAGAATCAGGGTTCGGTTCTGGAGAGGTAGCCTCAAACATCGCTACCACTTCTAAGGAAGGCAGCAGGCGCGCAACGTTCCCCATGGGCAACCTGAGGACGTGACGGGATATAGCGATACTGGACCGGGCTCGGTAATCGCAATGGGGTGGGCGTAAATACCCCAGCGAGTAACGAT-----------------------------------------------------------------------------------------------------------------------------------------------------------------------------------------------------------------------------------------------------------------NNNGTAGGTGAACAAGAGCGAAAGCAGCCTGCAAGTACGCTTTCTTTGATCAAGAACGAAAGCCTGGGGATCGAAGATGATCAGATACCATCGTAGTCCAGACCCTAAATGATGCCGACCATGGATGGGCGTACGTCCATCCCGACCCAGTCCGGACCTTGTGGGAAACCATGAAGTGTTTGGGCTCCGGGGGGAGTATGGTCGCAAGACTGAAACTTAAAGGAATTGACGGAAGAGCACACAAGGAGTGGAGCCTGCGGCTTAATTTGACTCAACACGGGGAAACTCACGGGGACATGAAGGCGAATTGCAGGGCAGGCGAGCAGGCCTTCCCTAAGTCGTCCAGTGGTGGTGCATGGTCGTTCTTAGTTCGTGGAGTGATTTGTCTGGTCTATTCCGCTAACGAGCGAGAACCTGGCCTCTCGAGTTGGGGTGGCCTTGGGGCACCTGCCTTGAAAAGAGGTCGGTAGC--AGGTCAATAACAGGTCAGTGATGCCCTTAGATGCCCTTGGCCGCACGCGCGCTACAATGGGGGG-GGGAGCGGGTT---GCC----------------TGTGCCTAACGGCTGCGGGTAATCCTGAGAAAACTCTCCATGTCTGGGATCGAGGCGTGT-AAA-ACGTCTCGTGAACAAGGAATTTCTAGTAGGTACGGG-TCATCAGCCCGTGCCGATTATGTCCCTGCTCTTTGTACACACCGCCCGTCGCTCCTACCGATT
DR106_Dianema_corticatum_MM24378          -------------------------------------------------------------------------------------------------------------------------------------------------------------------------------------------------------------------------------------------------------------------------------------------------------------------------------------------------------------------------------------------------------------------------------------------------------------------------------------------------------------------------------------------------------------------------------------------------------------------------------------------------------------------------------------------------------------------------------------------------------------------------------------------------------------------------------------------------------------------------------------------------------------------------------------------------------------------------------------------------------------------------------------------------------------------------------------------------------------------------------------------------------------------------------------------------------------------------------------------------------------------------------------------------------------------------------------------------------------------------------------------------------------------------
DR108_Cribraria_zonatispora               -------------------------------------------------------------------------------------------------------------------------------------------------------------------------------------------------------------------------------------------------------------------------------------------------------------------------------------------------------------------------------------------------------------------------------------------------------------------------------------------------------------------------------------------------------------------------------------------------------------------------------------------------------------------------------------------------------------------------------------------------------------------------------------------------------------------------------------------------------------------------------------------------------------------------------------------------------------------------------------------------------------------------------------------------------------------------------------------------------------------------------------------------------------------------------------------------------------------------------------------------------------------------------------------------------------------------------------------------------------------------------------------------------------------------
DR109_Cribraria_aurantiaca                --------------------------------------------------------------------------------------------------------------------------------------------------------------------------------------------------------------------------------------------------------------------------------AACGTTCSCAATGACTATGTTGAGGACGTGATGAAACATATGGATCTGAATTAGATTCAGAA-ATCTACATGAGGGAAAATTAGACCTCTCTCTCAGGAACTATKAGTGGGAMAGTCTGSTGCCAGCATCCGCGGTAATTCCAGCACTAAGAGTATATTGTTAAGTTGTTGCAGTTGAAACGCTCGTAGTCGAAATCGGGTCTACTGTTGGTCGGGGGACACCTTCACCTTGAGCAAATTAGCGTGCTCAACGCAAGTCGACAC-AGAATACTACAGCATGGTATAACCTTTGACATATTTTTGCATGAGAGTCGAGGGGGCTAGCCATACTTCCAGGCGAGGGGTGAAATCCGATGATCCTGGAGGGGTGACCTAAAGCGAAAGCGGCTGGCTACGAGACTTCTATCGATCAAGAACGAGAGTGGRGGGATCGANNN--------------------------------------------------------------------------------------------------------------------------------------------------------------------------------------------------------------------------------------------------------------------------------------------------------------------------------------------------------------------AATVTGAGAGTGATCGACGTTGAAAAGACGTTTGAATTGTTGTGCAATAACAGGTCAGTGAAGCCCTTGGATGCCTTCGGCGGCACGCGCGTTACAATGATTTA-TCTATCAAAATGGGCTCC--------TGCGCCA-GGAGAGTAAAGTCTCGGTAAATTA-TGAAA--CAAACTAAGT-TGGGACTGTACTATGCCAATGCAGTACCACGAACCAGGAATTTCTAGTAGTCATGCG-TACCCATCGTGTGGCGGCTTTGTCCCTGCTCTTTGTGCACACCGCCCGTCGCTCCTACCGATT
DR10_Cribraria_sp                         -TATGC-TGTTTCCGAGACTAAGCCATGCATGCCTTGTCGGTGAATCTGCGTAAGGCTCCATAATACTGTTATAACTCTCCCGTCGGATAACCGGTGGTAATTCTACGGCTAATACGTGCTTTAGTATA-ACGGAGAGGTTTCAGATCTATCACACTATTGTACAGGATA-TTGACCTGTACAGGTTATAACAGATACGGGGAATTAGGGCTCGATTCCGGAGAGGAAGCCTAAAAAACCGCTTCCACATCCAAGGATGGCAGCAGGCGCGGAACGTTTCCAATGACTATGTTGAGAACGTTAGGAAACATATGGAACTGGACTAAGCCCAGAAAATCCGCATGAGGGCATCCTAGACTATTCACCTAGTAACA-----------------------------------------------------------------------------------------------------------------------------------------------------------------------------------------------------------------------------------------------------------------------------------------------------------------------------------------------------------------------------------------------------------------------------------------------------------------------------------------------------------------------------------------------------------------------------------------------------------------------------------------NNNGTTCTTAGTTCGTGGATTAATCTGTCTGGTTAATTCCGATAACGAACGAGACATATTTCAAACTCATTATAGTTATTGAGCGAGACGAACAGTATCAAATTGTTGGAAGCAGTATGCTATAACAGGTCAGTGATGCCCCTTGATGTCTCCGGCCGCACGCGCGTTACAATAATTTG-ATGAGCTAGAT--------------------CACAGCGAGAAACGTT--TGTGCAATC-TGGAATTCATACTAATTCTGGGATTGACCTGTGCTACA-CACGGTCATGAACTCGGAATTTCTAGTAGGCGCTAGTTCATTATACTGCGCCGACTTTGTCCCTGCTCCTTGTACACACCGCCCGTCGCTCCTACCGAT-
DR15_Cribraria_cribrarioides              -------------------------------------------------------------------------------------------------------------------------------------------------------------------------------------------------------------------------------------------------------------------------------------------------------------------------------------------------------------------------------------------------------------------------------------------------------------------------------------------------------------------------------------------------------------------------------------------------------------------------------------------------------------------------------------------------------------------------------------------------------------------------------------------------------------------------------------------------------------------------------------------------------------------------------------------------------------------------------------------------------------------------------------------------------------------------------------------------------------------------------------------------------------------------------------------------------------------------------------------------------------------------------------------------------------------------------------------------------------------------------------------------------------------------
DR16_Cribraria_minutissima                -------------------------------------------------------------------------------------------------------------------------------------------------------------------------------------------------------------------------------------------------------------------------------------------------------------------------------------------------------------------------------------------------------------------------------------------------------------------------------------------------------------------------------------------------------------------------------------------------------------------------------------------------------------------------------------------------------------------------------------------------------------------------------------------------------------------------------------------------------------------------------------------------------------------------------------------------------------------------------------------------------------------------------------------------------------------------------------------------------------------------------------------------------------------------------------------------------------------------------------------------------------------------------------------------------------------------------------------------------------------------------------------------------------------------
DR17_Cribraria_cf_cancellata_fusca        -----------------ATTAAGCCATGCATGCTTTACTGCTAAATCTGCGAAAAGCTCCGTATACCTGTGTTAACCTTCCTGGCGGATATCCGATGGTAATTCTACGGTCAATACGTGAACCGGWACG-CTAGAAGGGATTCAGTCCTATCA-AMTARTAAGCAARGTA-TTGTCTTGCCTARGTTATAACGGGYACAGAGGATTCTGGTCCGATCCTGGAGAAGGAGCCTTAGAAACAGCTCCTACTTCTAAGGAAGGCAGCAGGCGCGAAACGTTCCCAATGACTAGGTTGATGACGTTAGGAKACATACCAATGCCGGCTAWATGTCGGTAATTGGAATGAGGGTAAATTAKACCCTGCAACTACAAACGATTAGTG----------------------------------------------------------------------------------------------------------------------------------------------------------------------------------------------------------------------------------------------------------------------------------------------------------------------------------------------------------------------------------------------------------------------------------------------------------------------------------------------------------------------------------------------------------------------------------------------------------------------------------------------------------------------------------------------------------------------------------------------------------------------------------------------------------------------------------------------------------------------------------------------------------------------------------------------------------------------------------------------------------------------------
DR18_Cribraria_cf_vulgaris                ATATGCTTGTTTCCAAGATTAAGCCATGCATGCCTTAACGGCGAATCTGCGAAAGGCTCCGTACACCTGTGATAACCCTACCGACGGATATCCGGTGGTAATTCTACGGCTAATACGTGATCCGGTGTG-CTGGAGGGGTTTCAGTCCTATCA-ACTATTGAGCAGGGTA-TTGACCTGTTCAGGTTATCACGGGTACAGAGAATCAGGGCTCGATTCTGGAGAGGAAGCCTAAAAAACCGCTTCCACTTCTAAGGAAGGCAGCAGGCGCGAAACGTTCCCAATGACTATGTTGAGGACGTCAGGAAACATACGGATCTGGGCTTGGCTCAGAAAATCCGGATGAGGGCAATATAGACCTCTCACCTAGAAACGATTA-------------------------------------------------------------------------------------------------------------------------------------------------------------------------------------------------------------------------------------------------------------------------------------------------------------------------------------------------------------------------------------------------------------------------------------------------------------------------------------------------------------------------------------------------------------------------------------------------------------------------------------------------------------------------------------------------------------------------------------------------------------------------------------------------------------------------------------------------------------------------------------------------------------------------------------------------------------------------------------------------------------------------------
DR1_Cribraria_cancellata_cancellata       ---------TGTTCAAGATTAAGCC-TGCATGCTTTACCATCAAATCTGCGAAYAGCTCCATATACCTGTGTTAATCTTCCTAGCGGATATCTGATGGTAATTYTGCGGTCAATACGTGAACCGGCTGG-CTTGAAGGGATTCAGTCCTATCA-ACTAGTAAGCATGGTA-TTGTCCTGCTTAGGTTATAACGGGTACAGAGGATTCTGGTCCGATCCTGGAGAGGGAGCCTTAGAAACAGCTCCCAGTTCTAAGGAAGGCAGCAGGCGCGAAACGTTCCCAATGACTAGGTTGAGGACGTTAGGAGACATACCAATGCCGGCTAATTGTCGGTAATTGGAATGAGGGTATATTAGACCCTGCAACTACAAACGATTAGTGGGAAAGTCTGGTGCCAGCAACCGCGGTAACTCCAGCACTAATAGCGTATTTTTAAATTGTTGCAGTTAAAACGCTCGTAGCCTCAAATCAGGCTGCAGAGGAGAGGAAAGACGCCATACCTTGAGCAAATTAGAGTGCTCCAAGCAGGTCGGACGGTGAACAATCCAGCATGGGATATATTCAGGTCCACTGCTGTTTAGGGGTTGCAGGGGGTAGCCAGACCATGAGGCGAGGGGTGAAATCCGTTGACCCTTGTGGGCTGAACTAAAGCGAAGGCAGCTACCCATAATACACCCGT-GGTCAAGA---------------------------------------------------------------------------------------------------------------------------------------------------------------------------------------------------------------------------------------------------------------------------------------------------------------------------------------------------------------------------------------------------------------------------------------------------------------------------------------------------------------------------------------------------------------------------------------------------------------------------------------------------------------------------------------------------------
DR22_Cribraria_cancellata_fusca           -----------TCAAAGATTAAGCCATGCATGCTTTACTGCTAAATCTGCGAAAAGCTCCATATACCTGTGTTAACCTTCCTGGCGGATATCCGATGGTAATTCTACGGTCAATACGTGAACCGGTACG-CTAGAAGGGATTCAGTCCTATCA-ACTAGTAAGCAGGGCA-TTGTCTTGCTTAGGTTATAACGGGTACAGAGGATTCTGGTCCGATCCTGGAGAAGGAGCCTTAAAAACAGCTCCTACTTCTRAGGAAGGCAGCAGGCGCGAAACGTTCCCAATGACTAGGTTGAGGACGTTAGGAGACATACCAATGCCGGCTATATGTCGGT-AWTGGAATGAGGGTACATTAGACCCTACAACTACA---------------------------------------------------------------------------------------------------------------------------------------------------------------------------------------------------------------------------------------------------------------------------------------------------------------------------------------------------------------------------------------------------------------------------------------------------------------------------------------------------------------------------------------------------------------------------------------------------------------------------------------------------------------------------------------------------------------------------------------------------------------------------------------------------------------------------------------------------------------------------------------------------------------------------------------------------------------------------------------------------------------------------------------
DR24_Cribraria_confusa                    ATACGCTTGTTTCCAAGATTAAGCCATGCATGCCTTGGCGGTGAATCTGCAAAAGGCTCCATATATCTGTTATAACCTTACCGACGGATATCCGGTGGTACTTCTACGGCTAATACGTGAACTGGTACG-CTGGAAGGGTTTCAGCCCTATCA-ACTATTAAGCAGGGTA-TTGACCTGCCTAGGTTATAACGGGTACAGAGAATCAGGGCTCGATTCTGGAGAGGAAGCCTGAAAAACCGCTTCCACTTCTACGGAAGGCAGCAGGCGCGAAACGTTCCCAATGACTATGTTGAGGACGTTACGAAACATACGGAACTGGGCGTAGCTCAG-CTCTCCGGATGAGGGCAAATTAGACCTCTCACCTAGAAACGATTAGTGGA--------------------------------------------------------------------------------------------------------------------------------------------------------------------------------------------------------------------------------------------------------------------------------------------------------------------------------------------------------------------------------------------------------------------------------------------------------------------------------------------------------------------------------------------------------------------------------------------------------------------------------------------------------------------------------------------------------------------------------------------------------------------------------------------------------------------------------------------------------------------------------------------------------------------------------------------------------------------------------------------------------------------------
DR29_Enteridium_olivaceum                 ---------------------------------------------TCTGCGAAGGGCTCCATATATCTGTTSWAACCTGCAATGCKGATAACCK-AGGTAATTCTTCGGCTAATWYWTKAATTCGTAGC-AACTATGGTCTTCAGACCTATCA-ACTAGAATGCGGGGGC-ACGTCCCCCCTTGGTTTCAACGGGTACAGAGGATTAGGGTTCGGTCCTGGAGAGGTAGCCTAARAGATCGCTACCACTTCTAAGGAAGGCAGCAGGCGCGCAACGTTCCCCATGGGGACCCTGAGGACGTGACGGGACATAGCAATATTGGGCCAGGCTCGATAATTGAAATGGGGGAKGTTTAAACCACCCACCGAKTAACAATTGGAGGACAAGTCTGG-----------------------------------------------------------------------------------------------------------------------------------------------------------------------------------------------------------------------------------------------------------------------------------------------------------------------------------------------------------------------------------------------------------------------------------------------------------------------------------------------------------------------------------------------------------------------------------------------------------------------------------------------------------------------------------------------------------------------------------------------------------------------------------------------------------------------------------------------------------------------------------------------------------------------------------------------------------------------------------------------------------------
DR2_Cribraria_argillacea                  ATATGCTTGTTTCCAAGATTAAGCCATGCATGCCTTGACGGTGAATCTGCGAAAGGCTCCATAATACTGTTATAACTTTCCCAACGGATATCCGATGGTAATTCTATGGCTAATACGTGCTTTAGTAAG-TTGGAAAGGTTTCAGTTCTATCATACTTTTGAACAGGGTA-TTGTCCTGTTCAGGTTATAACAGATACGGGGAATCAGGGCTCGATTCCGGAGAGGAAGCCTAAAAAACCGCTTCCACTTCCAAGGAAGGCAGCAGGCGCGTAACGTTTCCAATGACTATGTTGAGAACGTTAGGAAACATATGGGACTGGGCTAAGTCCAGAATACCCGAATGAGGGCAATCCAAACCTCTCACCTAGTAACAATTAGTGGGAAAGTCTGGTGCCAGCATCCGCGGTAATTCCAGCACTAATAGCATATCAATCGTTTGTTGCAGTTGAAACGCTCGTAGTCTAACTTTGGTTTTTTATTGATATTCTGAACAACTTACCTTGAGACAATAAACTGGCTCAAAGTAAGTCGACAT-TGAATTCACTAGCATGGGATAATTTATGGGAAGGTGGTTAAGAGGGGTTGAGGGGGTTAGCCAAGCTGTGGGGCGAGGGGTGAAATCCGTTGACCCTCACAGATTGACCAAAAGCGAAAGCTGCTAGCTACGATACCTCTTTTGATCAAGAACGAGAGTGGGGGGATCGAAAATGATTAGATACCGTTGTAGTCCCCACCGCAAAAGTTGTCAACCACCCCTAGGTTGACAATCTACCAGACTCTCCCCGGATGTTAATGAAAGTAACTAAGT---T-GACTCTGGGGGGAGTATGGTCGCAAGTCTGAAACTTAAAGGAATTGACGGAAGAGCACACAAGGAGTGGAACCTGCGGCTTAATTTGACTCAACACGTGAAACCTTACGAAGATCTAAGGGGAT-ATGATGGACTCAATACAGTTGATTCTAGATT-CCCCCGTCGGTGGTGCATGGCCGTTCTTAGTTCGTGCAATAATGTGTCAGATCAATTTCGCTAACGAGCGAGACTTTCGGCTTTCTCATTAGGGAGTATGAGAGCGACGAACAGTTAAAACCTGTTGGAAGGAGTAAGCCATAACAGGTCAGTGATGCCCTATGATATCTTCGGCCGCACGCGCGTTACTTTAGTTTG-AAGAGCTAGCC--------------------CACGGTGGGAAACACC--TGTGGAATC-TGTAATTCATACTAAGGTAAGGATTGCTTCGTTCCAAC-TCGAACCATGAATATGGAATTTCTAGTAGGCGCCAGTTCACTAAACTGCGCCGACTTTGTCCCTGCTCTTTGTACACACCGCCCGTCGCTCCTACCGAT-
DR30_Enteridium_olivaceum                 ATATGCTTGTCCCAAAGCTTAAGCCATGCATGCCTTGATCT-GAATCTGCGAAGGGCTCCATATATCTGTTGAAACCTGCAATGAGGATAACCG-AGGTAATTCTTCGGCTAATACATTTAAGCGTAGC-AATTATGGTCTTCAGACCTATCA-ACTAGAATGCGGGGGC-ACGTCCCCCCTTGGTTTCAACGGGTACAGAGGATTAGGGTTCGGTCCTGGAGAGGTAGCCTAAGAGATCGCTACCACTTCTAAGGAAGGCAGCAGGCGCGCAACGTTCCCCATGGGGACCCTGAGGACGTGACGGGACATAGCAATATTGGGCCAGGCTCGATAATTGAAATGGGGGAGTTTTAAACCACCCACCGAGTAACAATTG-------------------------------------------------------------------------------------------------------------------------------------------------------------------------------------------------------------------------------------------------------------------------------------------------------------------------------------------------------------------------------------------------------------------------------------------------------------------------------------------------------------------------------------------------------------------------------------------------------------------------------------------------------------------------------------------------------------------------------------------------------------------------------------------------------------------------------------------------------------------------------------------------------------------------------------------------------------------------------------------------------------------------------
DR31_Enteridium_liceoides                 -------------------------------------------------------------------------------------------------------------------------------------------------------------------------------------------------------------------------------------------------------------------------------------------------------------------------------------------------------------------------------------------------------------------------------------------------------------------------------------------------------------------------------------------------------------------------------------------------------------------------------------------------------------------------------------------------------------------------------------------------------------------------------------------------------------------------------------------------------------------------------------------------------------------------------------------------------------------------------------------------------------------------------------------------------------------------------------------------------------------------------------------------------------------------------------------------------------------------------------------------------------------------------------------------------------------------------------------------------------------------------------------------------------------------
DR35_Lindbladia_tubulina                  ATATGCTTGTTTCCGAGATTAAGCCATGCATGCTTTGACGGTGAATCTGCGAAAAGCTCCATAATACTGTTATAACTCTCCCAACGGATATCCGGTGGAAATTCTACGGCTAATACGTGCTCCAGTAAG-TTGGAGAGGTTTCAGATCTATCATACTAGTGAACAGGGTA-TTGACCTGCTCAGGTTATAACAGATACGGGGAATTAGGGTTTGATTCCGGAGAGGAAGCCTAAAAAACCGCTTCCACTTCCAAGGAAGGCAGCAGGCGCGTAACGTTTCCAATGACTATGTTGAGAACGTTAGGAAACATATGGGACTAGGCTAAGTCTAGAATACCCGAATGAGGGCAATCCAAACAACTCACCTAGTAACAATTAGTGGGAAAGTCTGGTGCCAGCATCCGCGGTAATTCCAGCACTAATAGCATATTATTTTGCTGTTGCAGTTGAAACATTCGTAGTCGAACTTTGGTTTTTTATGGTTACTTCAGATAACTTACCTTGAGACAATAAACTGGCTCAAAGTAAGTCGACAT-TGAATTCACTAGCATGGGATAATTTATGGGAAGGTGGTTAAAAGGGGTAGAGGGGGTCAGCCAAGCTATGGGGCGAGGGGTGAAATCCGTTGACCCTCATAGATTGACCACGAGCGAAAGCGGCTGGCTACGATATCTCTTTTGATCAAGAATGGGAGTGGGGGGATCGAAAATGATTAGATACCGTTGTAGTCCCCACAGC-AAAGTTGTCAACCACCCGTGGGATGACAATCTACCAGACTTCTTCCATATGTCAATAAAAGTTACTAAGT---T-GACTCTGGGGGGAGTATGGTCGCAAGTCTGAAACTTAAAGGAATTGACGGAGGAGCACACAAGGAGTGGAACCTGCGGCTTAATTTGACTCAACACGGGGAATCTTACGGAGATCAAAGGAGGT-ATGATAGACACAATAAAGTTGTTTCTTGACTTCTTCCATCGGTGGTGCATGGCCGTTCTTAGTTCGTGTAGTGGTATGTCTGGTCAACTCCGCTAACGAGCAAGACGCAAAACTTTCTCATTAGGTAGTCTGAGAGTGACAAACGATTTAAAACCGTTGGAAGTATTGTGCTATAACAGGTCAGTGATGCCCTAAGATATCTCCGGCTGCACGCGCGTTACTTTAGTATG-AGTAGCTAGAC--------------------CACGGCAAGAAATGCT--TGTGTAATC-TAGAATTCATACTAAGGTAAGGATTGCTTTGTTCCACT-CA-AACCATGAATATGGAATTTCTAGTAAGCGCTAGTTCACAAAACTGCGCTGACTTTGTCCCTGCTCCTTGTACACACCGCCCGTCGCTCCTACCGAT-
DR37_Enteridium_simulans                  -------------------------------------------------------------------------------------------------------------------------------------------------------------------------------------------------------------------------------------------------------------------------------------------------------------------------------------------------------------------------------------------------------------------------------------------------------------------------------------------------------------------------------------------------------------------------------------------------------------------------------------------------------------------------------------------------------------------------------------------------------------------------------------------------------------------------------------------------------------------------------------------------------------------------------------------------------------------------------------------------------------------------------------------------------------------------------------------------------------------------------------------------------------------------------------------------------------------------------------------------------------------------------------------------------------------------------------------------------------------------------------------------------------------------
DR38_Enteridium_olivaceum                 ATATGCTTGTCCCAAAGCTTAAGCCATGCATGCCTAGATCT-GAATCTGCGAAGGGCTCCATATATCTGTTGAAACCTGCAATGTGGATAACCC-AGGTAATTCTTCGGCTAATACATATTTTCGTAGCAAATTATGGTCTTCAGACCTATCA-ACTAGAATGCGGGGGC-TCGTCCCCCCTTGGTTTCAACGGGTACAGAGGATTAGGGTTCGGTCCTGGAGAGGTAGCCTGAGAGATCGCTACCACTTCTAAGGAAGGCAGCAGGCGCGCAACGTTCCCCATGGGGACCCTGAGGACGTGAAGGGACATAGCAATATTGGGCCAGGCTCGATAATTGAAATGGGGGAGTTTTAAAACACCCACCGAGTAACAATTGGA-----------------------------------------------------------------------------------------------------------------------------------------------------------------------------------------------------------------------------------------------------------------------------------------------------------------------------------------------------------------------------------------------------------------------------------------------------------------------------------------------------------------------------------------------------------------------------------------------------------------------------------------------------------------------------------------------------------------------------------------------------------------------------------------------------------------------------------------------------------------------------------------------------------------------------------------------------------------------------------------------------------------------------
DR41_Reticularia_lycoperdon               ATATGCTTGCTCCGAAGACTAAGCCATGCATGTCAATCAGTGGAATCTGCGAACGGCTCCGTACAACTGCTATAATCCTGCCGTCGGATAAGCAGCGGTAAACCTGCGCCTAARACGTAGAGGGATGGG-CACGATGGGTTTCAGGCCTATCA-ACCCGCTGGTAGGGTA-TTGGCCTACCAGGGTTGCAACGGGTACAGAGGATTAGGGTTTGATCCTGGAGAGGTGGCCCGAGAAATTGCCACCACTGCTACGGCAGGCAGCAGGCGCGCAACGTTCCCAATGTTTCACATGAGGACGTGAGGGGGCGTAACAACGCCCCGCAACGCGGGGCGATTGAAATGGGGCGGGCTTAAACACCCCGCCGAGTAGCA-----------------------------------------------------------------------------------------------------------------------------------------------------------------------------------------------------------------------------------------------------------------------------------------------------------------------------------------------------------------------------------------------------------------------------------------------------------------------------------------------------------------------------------------------------------------------------------------------------------------------------------------------------------------------------------------------------------------------------------------------------------------------------------------------------------------------------------------------------------------------------------------------------------------------------------------------------------------------------------------------------------------------------------
DR44_Lycogala_flavofuscum                 -------------------------------------------------------------------------------------------------------------------------------------------------------------------------------------------------------------------------------------------------------------------------------------------------TAGTGAGGACGTGATGGAATATAGCAATGCCCCTTT--GTTGGGTAATTGCAATGGGGCAGTTTTAAACCCCCAGCCGAGAAGCAACTGGAGGACAAGTCCGGTGCCAGCACCCGCGGTAATTCCGGCTCCAGTGGTGTATAGTTAATTTGTTGCGGTTAAAACGCTCGTAGTCAGACACCCGGAGACTGCTGGCCCATCGGTCCTGGAACTTTGAGCAAACTCGAACGCCTCAGGTGCGCCGGTCGCCTCAGACACTAGCAAAGTATTCCAGCTGTTGTATAGATTGATGGGTGTAATCGGGGCAGGTCATATGGCGGGGGTAGNNNNNNNATTCTTTGATCCTCTCTGGATGAACAAAAGCGAAAGCAACCTGCCAGGGTACACCCATCGATCAAGAACGAAAG--------------------------------------------------------------------------------------------------------------------------------------------------------------------------------------------------------------------------------------------------------------------------------------------------------------------------------------------------------------------------------------------------------------------------------------------------------------------------------------------------------------------------------------------------------------------------------------------------------------------------------------------------------------------------------------------------
DR4_Cribraria_cf_piriformis               ATATGCTTGTTTCCGAGACTAAGCCATGCATGCCTTGACGGTGAATCTGCGTAAGGCTCCGTAAACCTGTGATAACTCTCCCGACGGATATCCGGTGGTAATTCTACGGCTAATACGTGCTTCAGCACT-CTGGAGAGGTTTCAGTTCTATCA-ACTATTGAACAGGGTA-TTGACCTGCTCAGGTTATCACGGATACAGGGAATCAGGGCTCGATTCTGGAGAGGAAGCCTCAAAAACCGCTTCCACTTCTAAGGAAGGCAGCAGGCGCGTAACGTTCCCAATGACTATGTTGAGGACGTCAGGAAACATACGGAACTGGGCT-AGCTTAGAC-ATCCGGATGAGGGCAAATTAGACCTCTCACCTAGAAACAATTAGTGGGAAAGTCTGGTGCCAGCAACCGCGGTAATTCCAGCACTAATAGCATATTATTGATTTGTTGCAGTTCAAACGCTCGTAGTTAAACTGAGGATGAAGTTGGGTGAACGGAACAACCTACCTTGAGCAAATCATACTGCTCAAAGCAGGTCGACACGCGCATGAAACAGCATGGGATAACTTTTGGGAAGGTGGTCAAAAGGGGTAGAAGGGGTCAGCCAAACTATGGGGCGAGGGGTGAAATCCGGTGACCCTCATAGGTTGCACTCAAGCGAAAGCTGCTGACCATCATATTCCCGTTGATCAAGAACGAAAGTGAGGGGATCGAAAATGATTAGATACCGTTGTAGTCCTCACTGTAAAAGCTGCCGACCACAGGTGGGGTAAAATCTCATCTGACTCTCCCCGTATGTGCCATTACAGACATAAGT---T-GGCTCTGGGGGGAGTATGGTCGCAAGGCTGAAACTTAAAGGAATTGACGGAGGAGCACACAAGGAGTGGAACCTGCGGTTTAATTTGACTCAACACGCGAAATCTTACGGAGGCTCAAGGGGAT-TTGATGGACAACTTACAGAGTTTTCCTGAT-TCCTCTGGCGGTGGTGCATGGCCGTTCTTAGTTCGTGGTGTGAACTGTCTGGTCAATTCCGCTAACGAGCGAGACGTACAACTCTCATTAGATTGCATGTGACAGTGACATCTAGCGATAAGCAGTTGGAGAT-GTATGCAATAACAGGTCAGTGATGCCCCTTGATGACTCCGGCCACACGCGCGTTACCATAACTTG-GTGAGCTAGAT--------------------CACTTCGAGAAACGTTCCCGTGTAATC-TATAATTCATACTAAGTCTGGGATTGCTGTGTGCTACA-CATAATCATGAACTCGGAATTTCTAGTAGGCACCAGTTCACTATACTGTGCCGACTTTGTCCCTGCTCCTTGTACACACCGCCCGTCGCTCCTACCGATT
DR57_Cribraria_rubiginosa                 -------------------------------------------------------------------------------------------------------------------------------------------------------------------------------------------------------------------------------------------------------------------------------------------------------------------------------------------------------------------------------------------------------------------------------------------------------------------------------------------------------------------------------------------------------------------------------------------------------------------------------------------------------------------------------------------------------------------------------------------------------------------------------------------------------------------------------------------------------------------------------------------------------------------------------------------------------------------------------------------------------------------------------------------------------------------------------------------------------------------------------------------------------------------------------------------------------------------------------------------------------------------------------------------------------------------------------------------------------------------------------------------------------------------------
DR5_CF_Cribraria_cancellata_fusca         ---------------------------------------------------------------------------------------------------------------------------GGTATG-CTAGAAGGGATTCAGTCCTATCA-ACTAGTAAGCAGGGTA-TTGTCCTGCTTAGGTTATAACGGGTACAGAGGATTCTAGTCCGATCCTGGAGAAGGAGCCTTAAAAACAGCTCCTACTTCTAAGGAAGGCAGCAGGCGCGAAACGTTCCCAATGACTAGGTTGAGGACGTTAGGAGACATACCAATGCCGGCTAAATGTCGGTAATTGGAATGAGGGTATATTAGACCCTGCAACTACAAACGATTAGTGGGAAAGTCTGGTGCCAGCAACCGCGGTAACTCCAGCACTAATAGCGTATTTTTAAATTGTTGCAGTTAAAACGCTCGTAGCCTCAAACCAGACTGTAGAGGAGAGGAAAGGCGCAATACCTTGAGCAAATTAGAGTGCTCCAAGCAGGTCGGATCTTGAACAATCCAGCATGGGATATATTTTGGTCTACTGCTGTTTAGGGGTTGCAGGGGGTAGCCAGACCATGAGGCGAGGGGTGAAATCCGTTGACCCTCGTGGGCTGAACTAAAGCGAAAGCAGCTACCCATTATACTCCCGTTGGTCAAGAGCGAAAGTGGAGGGATCGAAAATGATTAGATACCGTTGTAGTCTCCACTGTAAAATATGCCGACCCCAGATAGGGTCACGTCCCTTCTGACTCTCCCTGGATG-CCGGAGAAATTAG--AG----CTGGCTCTGGGGGGAGTATGGTCTCAAGGCTGAAACTTAAAGGAATTGACGGAACAACACACCAGTAGTGGAATCTGCGGCTTAATTTGACTCAACACGGGGAAACTCACAAGGGCAATATAGGGTTATGAAAGACAGCTTGACGAGCTTTCTCGAGTACCCTAAGTGGTGGTGCATGGCCGTTCTTAGTTCGTGGACTGATCTGTCTGGTTAATTCCGTTAACGGACGAGACGAT-AGTTACTATGTTTCCCGTCCTTGCTGGTAAATGCTCTTTCAAAGGGTCATAAA---ATCGCAATAACAGGTCAGTGATGCCCCTTGATGCCTTTGGCTGCACGCGCGTTACAATGGGTGGAAGGAACGGGTT---TTA-------------CCGTGACCGAAAGGTACTTTGGGAATCC-TGTAAATCCATCCATATTTGGGATTGAGTGCTTT-AGA-GGTGCTCATGAACGAGGAATTACTAGTAGGAGCTGG-TCATCAACCAGCGCCGACTTCGTCCCTG-----------------------------------
DR5_Cribraria_lepida                      -----CTCGTTTCCGAGACTAAGCCATGCATGCCTTACCGGTGAATCTGCGAAAGGCTCCGTAACACTGTCACAACACCACCAGCGGATATCCGGTGGTAATTCTACGGTTAATACGTTATGGGGCTCG-CTGGAGCGGTCTCAGTCCTATCAGACTGGTAGCCAGTGTA-TTGCACTGGCTAGGTGGTGACGGGTACAGAGGATCAGGGCTCGATCCTGGAGAGGTAGCCTTAAAAACCGCTTCCACTTCTRAGGATGGCAGCAGGCGCGAAACGTCCCCCATGACTATGTCGAGGGCGTTAGGAAACGTACTGATGCCGGGTGCACTC-GACAATCGGAATGAGGGAAACCTAGATACCTCACCGAGTAAC------------------------------------------------------------------------------------------------------------------------------------------------------------------------------------------------------------------------------------------------------------------------------------------------------------------------------------------------------------------------------------------------------------------------------------------------------------------------------------------------------------------------------------------------------------------------------------------------------------------------------------------------------------------------------------------------------------------------------------------------------------------------------------------------------------------------------------------------------------------------------------------------------------------------------------------------------------------------------------------------------------------------------------
DR62_Cribraria_vulgaris                   ATATGCTTGTTTCCAAGATTAAGCCATGCATGCCTTAACGGCGAATCTGCGAAAGGCTCCGTACACCTGTGATAACCCTACCGACGGATATCCGGTGGTAATTCTACGGCTAATACGTGATCCGGTGTG-CTGGAGGGGTTTCAGTCCTATCA-ACTATTGAGCAGGGTA-TTGACCTGTTCAGGTTATCACGGGTACAGAGAATCAGGGCTCGATTCTGGAGAGGAAGCCTAAAAAACCGCTTCCACTTCTAAGGAAGGCAGCAGGCGCGAAACGTTCCCAATGACTATGTTGAGGACGTCAGGAAACATACGGATCTGGGCTTGGCTCAG-AAATCCGGATGAGGGCAATATAGACCTCTCACCTAGAAACGATTAGTGGGAAAGTCTGGTGCCAGCAACCGCGGTAATTCCAGCACTAATAGCATATCATTAAGTTGTTGCAGTTGAAACGCTCGTAGTCGAACTTTGGCTGAAGCTGGATGGGCGGGGCAACCTACCTTGAGCAAATTAGCGTGCTCAACGCAGGTCGACACACGAATACTACAGCATGGGATAACTCGTGAGAAGGTGGTCAAAAGGAGCCGAGGGGGCCAGCCAAACCACGGGGCGAGGGGTGAAATCCGTTGACCCTCGTGGGTTGATCTAAAGCGAAAGCAGCTGACTACTATGCTCCCGTTGATCAAGAACGAGAGTGGGGGGATCGAAAATGATTAGATACCGTTGTAGTCCCCACTGTAAAATATGCCGACCGCAGATGAGACTATGTCCCATTTGACTCGTCTTGGATGCTT-GGGAAACCAT-AAGTTTCTGGGCTCTGGGGGGAGTATGGTCGCAAGTCTGAAACTTAAAGGAATTGACGGAAGAGCACACAAGGAGTGGAACCTGCGGCTTAATTTGACTCAACGCGCGAAATCTCACGAGGACTCAAGAGGGT-ATGATGGACAGCGTACAGAGCTTTCCTGAATTCCTTCGACGGTGGTGCATGGCCGTTCTTAGTTCGTGGAGTGGTCTGTCTGGTCAATTCCGCTAACGAACGAGACACAAGACTTTCTCATTAGGGAATCTGAGAGTGATCAACGCCAAAAAGGCGTTGGAAGCATTGTGCAATAACAGGTCAGTGATGCCCCAGGATGGCT-CGGCCGCACGCGCGTTACAATGGCTCA-TGTAGCTTGAT--------------------CATCGAGGCTGAACCTTTGATGAAATC-TTGAAACTGTCCTTATTCGGGGATTGTTGTGTGCTATC-AAGTA-CATGAACCAGGAATTTCTAGTAGGTACCGGGTCACTATCCCGTGCCGGCTTTGTCCCTGCTCTTTGTGCACACCGCCCGTCGCTCCTACCGATT
DR65_Lycogala_leopardinum                 --------------------------------------------------------------------------------------------------------------------------------------------------------------------------------------------------------------------------------------------AATCGCTCCCACTTCTAAGGAAGGCAGCAGGCGCGTAACGTTCCCAATGCTTAGAGTGAGGACGTGACGGGACATAATAATGCCCCT-TAT-GTGGGTAGCCCCAATGGGGCGGGCTTAAACCACCCGCCGAGCAGCCACTGGAGGACAAGTCCGGTGCCAGCACCCGCGGTAATTCCGGCTCCAGGAGTGTATAGTTGAGTTGCTGCGGTTAAAACGCTCGTAGTCGATTTCTGGGGGGAAAGTGCCCATGTGGTCCAGGGACTTTGAGTAAACTCACACGCTTAGGTTGTGCCAGAATCACCAGACAGTAGCAAAGTATTCCAGCAATGGCAGGATCGTATGGGAAAAATCGGGGCCGGCCACATGGCAGGGGGAGAGGTGAAATTCTGTGATCCTTGCTGGGTGAACCAACGCGAAAGCAGCCGACCAGGGGACTTCCATCGATCAAGAACG------------------------------------------------------------------------------------------------------------------------------------------------------------------------------------------------------------------------------------------------------------------------------------------------------------------------------------------------------------------------------------------------------------------------------------------------------------------------------------------------------------------------------------------------------------------------------------------------------------------------------------------------------------------------------------------------------
DR66_Arcyria_cinerea                      ATATGCTTGTCCCGAAGATTAAGCCATGCATGCCCATCTCATAAATCTGCGAACGGCTCCGTATATCTGTTATCACCAATTGCCCGGATATGGCACGGTAATTCTGTCAGTAATACGTTCAGCGGGGGA-GGCATTGGGTATCAGACCTATCA-ACTCGGAGGCTGGGTA-AGTGCCAGCCTCGGTGATAACGGGTACAGAGGATCAGGGTTCGGTCCTGGAGAGGTAGCCTGAGAGATCGCTACTACTTCTAAGGAAGGCAGCAGGCGCGCAACGTTCCCAATGGGTG--CTGAGGACGTGAAGGGACATAACAATGCCCCCCCAGGGGGGGTAATTGCAATGGGGGCGTCACAAACCTCCCACCGAGTAACANNN------------------------------------------------------------------------------------------------------------------------------NNNGAAATGTGAGCGCTCAACGCACCCCGGGGTATGTAACCTGCAGCAAGGAATAATACAGAGGAGAATGGTCAATAGGGGCGATCGGGGTCAGCCACACGTGGGGGGTAGGGGTGAAATCCGTTGATCCTCCATGGGTGAACAAGAGCGAAAGCAGCTGACAAGTACGCTTTCTTTGATCAAGAACGAAAGTCTGGGGATCGAAGATGATCAGATACCATCGTAGTCCAGACCCTAAATGCTGCCAACCATGGATGGGCTAGCGTCCATCCCGACCCGCCCCGCACATTA-GAGAAATCA--AAGTGTATGGGCTCCGGGGGGAGTATGGTTGCAAGACTGAAACTTAAAGGAATTGACGGAAGAGCACACAAGGAGTGGAGCCTGCGGCTTAATTTGACTCAACACGGGAAAACTCACTAGAGCAAGAGAGGGGTATGATGGCCGGCTCGAAGAGCCTGTTAAGATTCCCTCAGCGGTGGTGCATGGTCGTTCTTAGTTCGTGGATTGATTTGTCTGGTCTATTCCGCTAACGAGCGAGAACCCGCCCTCAGGATGTTGCCGGGCCTGC-TGGGCAACCGGTCGACAAGGTCGGTTTTT--GGGTCAATAACAGGTCAGTGATGCCCTTAGATGCTCTCGGCTGCACGCGCGCTACAATGGCGGG-GCCACCGGGT----TTC----------------AGCCCCTCACGGGTGCGGAAAATCCTCTTAAAACCCGTCCCATCCGGGACCATGGCATGT-AAT-GTGCTTTGCGAACACGGAATTTCTAGTATTCATGGT-TCACTAGACCATGGCGATTCTGTCCCTGCTCTTTGTACACACCGCCCGTCGCTCCTACCGATT
DR68_Cribraria_macrocarpa                 ---TGCTTGTTTCCGAGATTAAGCCATGCATGCTTTGACGGTGAATCTGCGAAWAGCTCCATAATACTGTTATAACTCTCCCAACGGATATCCGGTGGAAATTCTACGGCTAATACGTGCGCTAGTAAG-TTGGAGAGGTTTCAGATCTATCATACTAGTGAACAGGGTA-TTGACCTGCTCAGGTTATAACAGATACGGGGAATTAGGGTTTGATTCCGGAGAGGAAGCCTCAAAAACCGCTTCCACTTCCRAGGAAGGCAGCAGGCGCGTAACGTTTCCAATGACTATGTTGAGAACGTTAGGAAACATATGGGACTAGGCTAAGTCTAGAATACCCGAATGAGGGCAATCCAAACAACTCACCTAGTAACAATTAGTGGGAAAGTCTGGTGCCAGCATCCGCGGTAATTCCAGCACTAATAGCATATTATTTTGCTGTTGCAGTTGAAACATTCGTAGTCGAATTTTGGCTTTTTATGATCACTTCAGACAACTTACCTTGAGACAATAAACTGGCTCAAAGTAAGTCGACAT-TGAATTCACTAGCATGGGATAATTTATAGGAAGGTGGTTAAAAGGGGAGGAGGGGGTCAGCCAAGCTATGGGGCGAGGGGTGAAATCCGTTGACCCTCATAGATTGACCATGAGCGAAAGCTGCTGGCTACGACATCTCTTTTGATCAAGAATGGGAGTGGGGGGATCGAAAATGATTAGATACCGTTGTAGTCCCCACAGCAAAAGTTGTCAACCACCCGTGGGATGACGACAACCATGAATTCTTCCATATGTTAATAAAAGTTACTAAGT---T-GACTCTGGGGGGAATATGGTCGCAAGTCTGAAACTTAAAGGAATTGACGGAGGAGCACACAAGGAGTGGAACCTGCGGCTTAATTTGACTCAACACGGGGAATCTTACGAAAATCAAAGAAGAC-ATGACTGACACAATAAAGTTGTTTCTTGAATTCTTCCATCGGTGGTGCATGGCCGTTCTTAGTTCGTGTAGTGGTATGTCTGGTCAACTCCGCTAACGAGCAAGACGCAATACTTTCTCATTAGGTAGTCTGAGAGTGACAAACAAATAAAAACTGTTGGAAGCATTGTGCTATAACAGGTCAGTGATGCCCTATGATATTTTCGGCCGCACGCGCGTTACTTTAGTATG-AGTAGCTAGAC--------------------CACATCGAGAAACGTT--TGTGTAATC-TAGAATTCATGCTAAGGTAAGGATTGCTTTGTTCCACT-CA-AACCATGAATATGGAATTTCTAGTAAGCGCTAGTTCACAAAACTGCGCTGACTTTGTCCCTGCTCCTTGTACACACCGCCCGTCGCTCCTACCGAT-
DR69_Cribraria_argillacea                 ---------TTTCCAAGATTAAGCCATGCATGCCTTGACGGTGAATCTGCGAAAGGCTCCATAATACTGTTATAACTTTCCCAACGGATATCCGATGGTAATTCTATGGCTAATACGTGCTTTAGTAAG-TTGGAAAGGTTTCAGTTCTATCATACTTTTGAACAGGGTA-TTGTCCTGTTCAGGTTATAACAGATACGGGGAATCAGGGCTCGATTCCGGAGAGGAAGCCTAAAAAACCGCTTCCACTTCCAAGGAAGGCAGCAGGCGCGTAACGTTTCCAATGACTATGTTGAGAACGTTAGGAAACATATGGGACTGGGCTAAGTCCAGAATACCCGAATGAGGGCAATCCAAACCTCTCACCTAGTAACAATTAGTGGGAAAGTCTGGTGCCAGCATCCGCGGTAATTCCAGCACTAATAGCATATCAATCGTTTGTTGCAGTTGAAACGCTCGTAGTCTAACTTTGGTTTTTTATTGATATTCTGAACAACTTACCTTGAGACAATAAACTGGCTCAAAGTAAGTCGACAT-TGAATTCACTAGCATGGGATAATTTATGGGAAGGTGGTTAAGAGGGGTTGAGGGGGTTAGCCAAGCTGTGGGGCGAGGGGTGAAATCCGTTGACCCTCACAGATTGACCAAAAGCGAAAGCTGCTAGCTACGATACTTCTTTTGATCAAGAACGAGAGTGGGGGGATCGAAAATGATTAGATACCGTTGTAGTCCCCACCGCAAAAGTTGTCAACCACCCCTAGGTTGACAATCTACCAGACTCTCCCCGGATGTTAATGAAAGTAACTAAGT---T-GACTCTGGGGGGAGTATGGTCGCAAGTCTGAAACTTAAAGGAATTGACGGAAGAGCACACAAGGAGTGGAACCTGCGGCT------------------------------------------------------------------------------------------------------------------------------------------------------------------------------------------------------------------------------------------------------------------------------------------------------------------------------------------------------------------------------------------------------------------------------------------------------------------------------------------
DR72_Cribraria_sp                         ATATGCTTGTTTCTAAGATTAAGCCATGCATGCCTTGACGGAGAATCTGCGTAAGGCTCCATAATACTGTTATTATCTTCCCAACRGATATCCGGTGGTAATTCTACGGCTAATACGTGCATTAGTAAG-TTGGAAGAGTTTCAGCTCTATCATACTAGTATGCAGGGTA-TTGGCCTGCCTAGGTTATTACGGATACAGGGAATCAGGGCTCGATTCTGGAGAGGAAGCCTAAAAAACCGCTTCCACTTCCRAGGAAGGCAGCAGGCGCGCAAAGTTCCCAATGACTAAGTTGAGGACGTTATGAAACATATGGAACTGGACT-AGTCTAG-CAATCCGAATGAGGGCAATTTAGACCACTCACCAAGAAACTATTAGTGGGAAAGTCTGGTGCCAGCAACCGCGGTAATTCCAGCACTAATAGCATATTATTAAGTTGCTGCAGTTGAAACGCTCGTAGTCAAACTTCGGTTGAGGTCGGGTATTCTAGGCATCCTACCTTGAGTAAATTAGCTTGCTCAAAGCAGGTCGACACATGAATACATTAGCATGGGATAACTTGTGAGAAGGTGGTTAATAGGAGTAGAAGGGGCCAGCCAAACTATGGGGCGAGGGGTGAAATCCGTTGACCCTCATAGGTTGTCCATAAGCGAAGGCTGCTGACCATGATACTCCTGTTGATCAAGAACGAGAGTGGGAGGATCGAAAATGATTAGATACCGTTGTAGTTCCCACTGCAAAATTTGCCGACCACAGCTGGAGAGAGGTTTCATTTGTCTCTCCCCGGATGCTCATGAAAA-TCATAAGTATATGGGCTCTGGGGGGAGTATGGTCGCAAGATTGAAACTTAAAGGAATTGACGGAGGAGCACACAAGGAGTGGAACCTGCGGCTTAATTTGACTCAACACGGGAAATCTTACGAGAGCAGAAGAAGGTTATGATGGACGCTTTACAGAGGCTTCTAGAC-TCCTCTATTGGTGGTGCATGGCCGTTCTTAGTTCGTGGAGTGATCTGTCTGGTCAATTCCGCTAACGAACGAGACATATGACTATTTCATTAAGGAATCTGAAAGTGATGAACAGCTTCAAGCTGTTGGAAGCAATATGCTATAACAGGTCAGTGATGCCCTTAGACGCCT-CGGCCGCACGCGCGTTACAATGATTTG-ATAAGCTAGAT--------------------CACAGCGAGACACGTT--TGTGTAATC-TGGAATTCATGATATAGCTGGGATTGGTCTGTGCAACC-CACGACCATGAACCAGGAATTTCTAGTAGGCGCTAGTTCATTACACTGCGCCGACTTTGTCCCTGCTCCTTGTACACACCGCCCGTCGCTCCTACCGATT
DR73_Cribraria_meylanii                   ATATGCTTGTCTCAAAGATTAAGCCATGCATGCTTTATTAATGAATCTGCGAAAAGCTCCATAGACCTGTGATAACCTTCCCGGCGGATATCCGGCGGTAATTCTACGGCTAATACGTGAGCCAGCGTA-CTGGAAGGGTTTCAGTCCTATCA-ACTAGTAGGCATGCTA-TTGTCCTGCCTAGGTTATAACGGGTACAGAGGATTAGGGTCCGATCCTGGAGAGGTAGCCTTAAAAACAGCTTCCACTTCTAAGGAAGGCAGCAGGCGCGAAACGTTCCCAATGACTAGGTTGAGGACGTTACGAGACATACCAATGCCGGCAGATGCCTGGCAATTGGAATGAGGGTCAATTAGACCACACAACTACAAACGATTAGTGGGAAAGTCTGGTGCCAGCAACCGCGGTAATTCCAGCACTAAGAGTATATTATTAAATTGCTGCAGTTAAAACGCTCGTAGCCGTACTTCAGGTCATCGGGAGGGGGAAGTGCATCATACCTTGAGTAAATTAGCGTGCTCCAAGCAGGTCACATCGGGAATATTTCAGCATGGAATAAACCTGAAGCCACTCATGGTTGGGGGTAGCAGGGGACAGCCAGACCACAGGGCGAGGGGTGAAATCCGTTGACCCTTGTGGGCTGAACTAGAGCGAAAGCAGCTATCCATTATACACCCGTCGGTCAAGAACGAAAGTTGGGGGATCGAAAATGATTAGATACCGTTGTAGTCCCAACCCTAAAATATGCCGACCGTAAACAAGGAACTGCTCCTTCTGACTCTCCCTGGATA-CCGGTGAAAATGG--AG----CCGGCTCTGGGGGGAGTATGGTCGCAAGTCTGAAACTTAAAGGAATTGACGGAACAACACACCAGTAGTGGAATCTGCGGCTTAATTTGACTCAACACGGGAAAACTCACGGGGGCAATATAGGGTTATGAAAGACAGCTCGAAGAGTTTTCTCGATAACCCTAAGTGGTGGTGCATGGCCGTTCTTAGTTCGTGGATTGATCTGTCTGGTCTATTCCGTTAACGGACGAGACCAA-TTTCGTCATATTTACCTAATTTGATAAC-AGCGCTCTGTTAAGGAGCACTAA---TTTCGCAATAACAGGTCAGTAATGCCCCTAGACGCCCTTGGCTGCACGCGCGTTACAATGGGGGA-TTGAGCGGGTA--------------------CCTCGGCAGAAATGTTTCGGGGAATCC-TGGACTTCCCTCCTTACTTGGGATCGTTTGCCGC-ACC-TGCGGTCGTGAACAAGGAATTACTAGTAGGAGCTAG-TCATCAACTAGCGCCGATTTCGTCCCTGTTGTTTGTACACACCGCCCGTCGCTCCTACCGATT
DR75_Lycogala_flavofuscum                 ATATGCTTGTCCCGAGGACTAAGCCATGCATGCCTAGCTGGGGAATCAGCGTACGGCTCCGCATATCTGTTGCTACCCACCGTGCGGATATAGCATGGAAAGGCTGTGTGTAACACGAACAACCATGCG-TCCGATGGGCTTCAGACCTATCA-GCTAGGCGGTAAGGTA-TAGGCCTACCGCGGCTATGACGGGTACAGAGGATTAGGGTTTGATCCTGGAGAGGTAGCCTGAGAAATCGCTCCCACTTCTAAGGAAGGCAGCAGGCGCGTAACGTTCCCAATGCTAGTAGTGAGGACGTGATGGGATATAGCAATGCCCCTTT--GTTGGGTAATTGCAATGGGGCAGTTTTAAACCCCCAGCCGAGAAGCAACTGGAGGACAAGTCCGGTGCCAGCACCCGCGGTAATTCCGGCTCCAGTGGTGTATAGTTAATTTGTTGCGGTTAAAACGCTCGTAGTCAGACACCCGGAGACTGCTGGCCCATCGGTCCTGGAACTTTGAGCAAACTCGAACGCCTCAGGTGCGCCGGTCGCCTCAGACACTAGCAAAGTATTCCAGCTGTTGTATAGATTGATGGGTGTAATCGGGGCAGGTCATATGGCGGGGGTAGAGGTGAAATTCGTTGATCCTCGCTGGATGAACAAAAGCGAAAGCAACCTGCCAGGGTACACCCATCGATCAAGAACGAAAGCTTGGGGAGCGAATGTGATCAGATACCACAGTAGTCCAGGCCTTAAACGTTGCCGGCTGGGGATGGGCCTAGGTCAGTGCAGACTTGGCCCGGACCCTGCGGGTAACCTA--AGCCTATGGGCTCCGGGGGGAGTATGGTCGCAAGGCTGAAACTTAAAGGAATTGACGGAAGAGCACACAAGGAGTGGAGCCTGCGGCTTAAATTGACTCAACACGGGAAATCTCACAGACGCACAAATAGGTAACGAAGGACAGCTTGCAGGGCTTTCTGGATTTCCTATGACGGTGGTGCATGGCCGTTCGTAGTTCGTGGAACGGTCTGTCTGGTTAATTCCGATAACGAGCGAGAACCC-GGCTTCCATGTTAGGGTAACATCGGGCAATTCCTGCCGACGAGGCACAGGGA-T--GGGTCAATAACAGGTCAGTAATGCCCCTAGATGCGTCTGGCTGCACGCGCGCTACAATGGAGGG----AGTCAAGC---CAG---------------CGCGGCTGAGAGGCTACGCACCTGCA-TTGAAACCCTTCCTCGACTGGGATTGTACCGTGT-AAA-GCCGGCCATGAACAAGGAATTTCTAGTATCCACTGG-TCACTACCTAGTGACGATTGCGTTACTGCTCTTTGTGCACACCGCCCGTCGCTCCTACCGATT
DR76_Lindbladia_tubulina                  ---TGC-TGTTTCCGAGATTAAGCCATGCATGCTTTGGCGGTGAATYTGCGAAAAGCTCCATAATACTGTTATAACTTTCCCAACGGATATCCGGTGGAAATTCTACGGCTAATACGTGCTCCAGTAAG-TTGGAAAGGTTTCAGATCTATCATACTTGTGAACAGGGTA-TTGACCTGCTCAGGTTATAACAGATACGGGGAATTAGGGTTTGATTCCGGAGAGGAAGCCTAAAAAACCGCTTCCACTTCCAAGGAAGGCAGCAGGCGCGTAACGTTTCCAATGACTATGTTGAGAACGTCAGGAAACATATGGGACTAGGCTAAGTCTAGAATACCCGAATGAGGGCAATCCAAACAACTCACCTAGTAACAATTAGTGGGAAAGTCTGGTGCCAGCATCCGCGGTAATTCCAGCACTAATAGCGTATTATTTTACTGTTGCAGTTGAAACATTCGTAGTCGAACTTGGGTTTTTTATGGTCTCTTCAGATAACTTACCTTGAGACAATAAACTGGCTCAAAGTAGGTCGACAT-TGAATTCACTAGCATGGGATAATTTATAGGAAGGTGGTTAAAAGGGGTTGAGGGGGTCAGCCAAGCTGTGGGGCGAGGGGTGAAATCCGTTGACCCTCACAGATTGACCATGAGCGAAAGCGGCTGGCTACGATATCTCTTTTGATCAAGAATGGGAATGGGGGGATCGA--------------------------------------------------------------------------------------------------------------------------------------------------------------------------------------------------------------------------------------------------------------------------------------------------------------------------------------------------------------------------------------------------------------------------------------------------------------------------------------------------------------------------------------------------------------------------------------------------------------------------------------------------------------------------------------
DR78_Tubifera_ferruginosa                 -------------------------------------------------------------------TGTTACCACC-TGTGGTCGGATAATGC-TGGAAACCCTAGCAATAATACGTTATTTCACGTT-GATGCTGGGCTTCAGTCCTATCA-ACTGGATTGCCGGGCA-TTGACCTGCCACGGTGGTAACGGGTGCAGAGGATTAGGGTTTGATCCTGGAGAGGTAGCCTGAGAAATAGCTCCCACTTCCATGGAAGGCAGCAGGCGCGCAACGTTCCCAATGGTTAGACCGAGGACGTTAAGGAACATAGCAATACTTTGCCTAGCAAAGCAATTGAAATGGGGGAGATCCAAATCATCCACCGAGTAACAATTAGAGGACAAGTCTGGTGCCAGCACCCGCGGTAATTCCAGCTCTAATAGCATCTAATTGTTTTGTTGCAATTAAAACGCTCGTAGTTAGAATTGACTCAGCAGCCTCGGTTTTCCCACTTTGACTTTGAGTAAATTCAATCGATCAAAGCAGGTCGACCATTGAAGACGGTAGCAAAGAATCAAATCTTTGCTTATGATCGATAGGGGTTGTCAGAGTCAGCCACATGATGGAGGTAGGGGTGAAATCCGTTGATCTTCATCAGGTGAACTACTGCGAAAGCAGCTGACTTGTATACCTTCTTTAATCAAGAACGAAAGTCTGGGGAGCGAATGTGATCAGATACCACAGTAGTCCAGACTGTAAACGATGCTGACTCCGGGTGGACTCTCGTCCA-CATGACCCAAACTGAACTTTGTGAGAAATCAT-AAG---TTCAGCTTTGGGGGGAGTATGGTCGCAAGACTGAAACTTAAAGGAATTGACGGAAGAGCACACAAGGAGTGGAGCCTGCGGCTTAATTGGACTCAACACCGGAAACCTTACTAGAGCAAGATAGAGATATGATCGACAGCTTGCAGAGCTTTCGTGAT--CTCTTGGTGGTGGTGCATGGCCGTTCTTAGTTCGTGGAGCGATCTGTCTGGTTAATTCCGCTAACGAGCGAGAACCG-AACACCCCAAGTTGAGCTCACTGAGAGTAGGGGCCCCTTTAAGGGGCTGGTAAT-GGGGTCAATAACAGGTCATTGATGCCCTTAGATGCTCTAGGCCGCACGCGCGCTACAATGGGGGGGATTAGCACGTT---CTC----------------GC-TTTGAAAGCTTGCCGAGCAATC-AACAAAACCCCCCATACCTGGGATTGTAGGGTGTAAAA-TCCCTTCATGAACAAGGAATTTCTAGTAGGCGCAAT-TCACTACCTTGTGCTGAATTCGTTACTGCTCTTTGTACACACCGCCCGTCGCTCCTACCGATT
DR7_Cribraria_minutissima                 -------------------------------------------------------------------------------------------------------------------------------------------------------------------------------------------------------------------------------------------------------------------------------------------------------------------------------------------------------------------------------------------------------------------------------------------------------------------------------------------------------------------------------------------------------------------------------------------------------------------------------------------------------------------------------------------------------------------------------------------------------------------------------------------------------------------------------------------------------------------------------------------------------------------------------------------------------------------------------------------------------------------------------------------------------------------------------------------------------------------------------------------------------------------------------------------------------------------------------------------------------------------------------------------------------------------------------------------------------------------------------------------------------------------------
DR81_Cribraria_mirabilis                  ATATGCTTGTTTCAAAGATTAAGCCATGCATGCTTTACTGATAAATCTGCGAATAGCTCCATATACCTGTGTTGACCTATCTGACGGATAACCGGTGGTAATTCTACGGCTAATACGTGAACCGGCGGG-TTAGAAGGGATTCAGTCCTATCA-ACTTGTAGGCAAGGCA-TTGGCTTGCCTAGGTTATAACGGGTACAGAGGATAAGGGTCCGATCCTGGAGAGGTAGCCTTAAAAACAGCTTCCACTTCTAAGGAAGGCAGCAGGCGCGAAACGTTCCCAATGACTAGGTTGAGGACGTTAGGAAACATACCAATGCCGGCATTTGCTTGGCAATTGGGATGAGAGTCAATTAGACCAAACAACTACAAACAATTAGT-----------------------------------------------------------------------------------------------------------------------------------------------------------------------------------------------------------------------------------------------------------------------------------------------------------------------------------------------------------------------------------------------------------------------------------------------------------------------------------------------------------------------------------------------------------------------------------------------------------------------------------------------------------------------------------------------------------------------------------------------------------------------------------------------------------------------------------------------------------------------------------------------------------------------------------------------------------------------------------------------------------------------------
DR82_Cribraria_meylanii                   ATATGCTTGTCTCAAAGATTAAGCCATGCATGCTTTATTAATGAATCTGCGAAAAGCTCCATAGACCTGTGATAACCTTCCCGGCGGATATCCGGCGGTAATTCTACGGCTAATACGTGAGCCAGCGTA-CTGGAAGGGTTTCAGTCCTATCA-ACTAGTAGGCATGCTA-TTGTCCTGCCTAGGTTATAACGGGTACAGAGGATTAGGGTCCGATCCTGGAGAGGTAGCCTTAAAAACAGCTTCCACTTCTAAGGAAGGCAGCAGGCGCGAAACGTTCCCAATGACTAGGTTGAGGACGTTACGAGACATACCAATGCCGGCAGATGCCTGGCAATTGGAATGAGGGTCAATTAGACCACACAACTACAAACGAT---------------------------------------------------------------------------------------------------------------------------------------------------------------------------------------------------------------------------------------------------------------------------------------------------------------------------------------------------------------------------------------------------------------------------------------------------------------------------------------------------------------------------------------------------------------------------------------------------------------------------------------------------------------------------------------------------------------------------------------------------------------------------------------------------------------------------------------------------------------------------------------------------------------------------------------------------------------------------------------------------------------------------------
DR83_Cribraria_purpurea                   ATATGC-TGTCTCAAAGATTAAGCCATGCATGCCCTGCCGAGAAATCTGCGAAAGGCTCCATACATCTGTTATAACTTTCCCGTCGGATATCCGGTGGTAATTCTGCGGTCAATACGTGAAAGGGTAAT-TTGGAATGGTTTCAGTCCTATCA-ACTAGTAGGCATGACA-TAGTCACGTCTAGGTTATAACGGGTACAGAGGATCAGGGTCCGATCCTGGAGAGGTAGCCTTAAAAACGGCTTCCACTTCTAAGGAAGGCAGCAGGCGCGAAACGTTCCCAATGATTAGATTGAGGACGTTAGGAGACATACCAATACCGGCATATGACTGGCAATTGGGATGAGGGTCAACTAGACCCAGCTACAATAAGCAATTAGTGGGAAAGTCTGGTGCCAGCATCCGCGGTAATTCCAGCACTAATAGCATATTATTAAATTGCTGCAGTTAAAACGCTCGTAGCCGATTCCAAGGCTACGTGGGGTGGGAAGTGCACCCTACCTTGAGTAACTTAGCGTGCTCAAAGCAGGTCGACTCTCGAATACTCCAGCATGGAATATACCTCGGCCAAACTGTTGAAAGGGGAGTTGGGGGTTAGCCAAACTATAGGGCGAGGGGTGAAATCCTGTGACCCTTATAGGTTGATCAAGAGCGAAAGCAGCTAGCCATAGCTCTCCCTTTGGTCAAGAACGAAAGT-------------------------------------------------------------------------------------------------------------------------------------------------------------------------------------------------------------------------------------------------------------------------------------------------------------------------------------------------------------------------------------------------------------------------------------------------------------------------------------------------------------------------------------------------------------------------------------------------------------------------------------------------------------------------------------------------
DR84_Cribraria_Sphagnum                   ATACGCTTGTTTCCAAGACTAAGCCATGCATGCCTTGACGGTGRATYTGCGTAAGGCTCCATAATACTGTTATAACCCTCCCGGCGGATAACCGATGGTAATTCTGCGGCTAATACGTGAGAAGGTAGG-TMGGAGGGGTTTCAGATCTATCACACTAATGACCAGGGTA-TTGACCTGCTCAGGTTATAACGGATACGGGGAATCAGGGCTCGATTCSGGAGAGGAAGCCTAAAAAACCGCTTCCACGTCCAAGGATGGCAGCAGGCGCGGAACGTTTCCAATAACTATGTTGAGAACGTTAGGAAACATATGGAACTGGGCTAAGTCCAGAAAATCCGCATGAGGGCACCCTAAACAAGTCACCTATTAACTATTAGTGGGAAAGTCTGGTGCCAGCAGCTGCGGTAATTCCAGCACTAATGGCGTATTTTTGAATTGTTGCAGTTAAAGCGCTCGTAGTCGAACTCCGGTCAAAGTCGGGTTGATTGGGCAACTTACCTTGAGCAAATAAATTTGTTCAAAGTAAGTCGACAA-TGGATTCACTAGCATGGGATAACTTATGGGAAGGTGGTTAAAGGGGATAGCGTGAGTTGACCAAGCCATGGGGCGAGGGGTGAAATCCGTTGACCCTCATGGATTGACCTATTGCGAAAGCAGTCAGCTATTCTATCTCT-TTGATCAAGAACGAGANNN-----------------------------------------------------------------------------------------------------------------------------------------------------------------------------------------------------------------------------------------------------------------------------------------------------NNNCGTTCTTAGTTCGTGGAATGATCTGTCAGGTTAATTCCGATAACGAACGAGACGTACATCCATTATTAAAACATTTTTAAGGGAGACGAACAGTATCAAACTGTTGGAAGGATTATGCCATAACAGGTCAGTGATGCCCTTTGATATCTCCGGCCGCACGCGCGTTACAATACTCTG-TAAAGCTAGAT--------------------CACTACGAGAAACGTT--TGTGAAATC-TAGAATACATACTCATTCTGGGATTGACCTGTGCCACT-CACGGTCATGAACCCGGAATTTCTAGTAGGCGCTAGTTCACAACACTGCGCCGACTTTGTCCCTGCTCCTTGTACACACCGCCCGTCGCTCCTACCGAT-
DR8_Cribraria_sp                          ATATGCTTGTTTCCGAGACTAAGCCATGCATGCCTTGTCGGTGAATCTGCGTAAGGCTCCATAATACTGTTATAACTCTCCCGTCGGATAACCGGTGGTAATTCTACGGCTAATACGTGCTTTAGTATA-ACGGAGAGGTTTCAGATCTATCACACTATTGTACAGGATA-TTGACCTGTACAGGTTATAACAGATACGGGGAATTAGGGCTCGATTCCGGAGAGGAAGCCTAAAAAACCGCTTCCACATCCRAGGATGGCAGCAGGCGCGGAACGTTTCCAATGACTATGTTGAGAACGTTAGGAAACATATGGAACTGGACTAAGCCCAGAAAATCCGCATGAGGGCATCCTAG-CTATTCACCTAGTAACAATNNNNNNNNNNNNNNNNNNNNNNNNNNNGCGGTAATTCCAGCACTAATAGCATATCATTTTATTGTTGCAGTTAAAACGCTCGTAGTCAAATTTCGGTCGAAATCGAGTGAACTTTGCATCTTACCTTGAGCAAATAAACTTGTTCAAAGTAAGTCGACAT-TGAATTCACTAGCATGGGATAATTTATAGGAAGGTGGTTAAKGGGGATRGCGTGAGTYAACCAAGCTATGGGGCGAGGGGTGAAATMCGTTGACCCTCATAGATTGNNN-------------------------------------------------------------------------------------------------------------------------------------------------------------------------------------------------------------------------------------------------------------------------------------------------------------------------------------------------------------NNNTTAGTTCGTGGATTAATCTGTCTGGTTAATTCCGATAACGAACGAGACATATTTCAAACTCATTATAGTTATTGAGCGAGACGAACAGTATCAAATTGTTGGAAGCAGTATGCTATAACAGGTCAGTGATGCCCCTTGATGTCTCCGGCCGCACGCGCGTTACAATAATTTG-ATGAGCTAGAT--------------------CACAGCGAGAAACGTT--TGTGCAATC-TGGAATTCATACTAATTCTGGGATTGACCTGTGCTACA-CACGGTCATGAACTCGGAATTTCTAGTAGGCGCTAGTTCATTATACTGCGCCGACTTTGTCCCTGCTCCTTGTACACACCGCCCGTCGCTCCTACCGAT-
DR93_Cribraria_violacea                   ---------------------------------------------------------------------------------------------------------------------------------------------------------------------------------------------------------------------------------------------------------------------------------------------------------------------------------------------------------------------------------------------------------------------------------------------------------------------------------------------------------------------------------------------------------------------------------------------------------------------------------------------------------------------------------------------------------------------------------------------------------------------------------------------------------------------------------------------------------------------------------------------------------------------------------------------------------------------------------------------------------------------------------CGTTCTTAGTTCGTGGAGTGATCTGTCAGGTCAATTCCGTTAACGGACGAGACAGG-GGGTCT-ACATTACGGTTTCTGTGGACGACGACCGCCAACAAGGCGGAGGAAGAGCCCTGCAATAACAGGTCAGTGATGCCCCTAGATACCCCAGGCTGCACGCGCGTTACAGTGTGCCGCTAGAGCGTGAT---CGA--------------GGC---CCTAACGGGCTTCCGGGATCT-CTCACGGTCATCGC-TGTCGGGATTGGGGAGTGTCAAA-C-TCCCCACCAACCCGGAATTCCTGGTAGGTACGTG-TCACCAACACGTGCCGACTCTGTCCCTGCTCTTTGTGCACACCGCCCGTCGCTCCTACCGATT
DR96_Enteridium_liceoides                 ATATGCTTGTCCCAAAGCTTAAGCCATGCATGCCTAGATCTTAAATCTGCGAAGGGCTCCATATATCTGTTGTAACCCACCGTCCGGATATCTT-AGGTAATTCTTAGGCAAATACGTATTTTGGTAAG-CTCGCTGGACATCAGACCTATCA-ACTTTAGGCTGGGGGC-TCGCCCCCGCCTGGTTACAACGGGTACAGAGGATTAGGGTTCGATCCTGGAGAGGTAGCCTTAAAGATCGCTACTACTTCTAAGGAAGGCAGCAGGCGCGCAACGTTCCCCATGGGGACCCTGAGGACGTGAAGGGACATAGCAATACTGGGCCGGGCTCGGTAATTGTAATGGGGGCGATTCAAAACCCCCACCGAGTAACAATTGGAGGAC-------------------------------------------------------------------------------------------------------------------------------------------------------------------------------------------------------------------------------------------------------------------------------------------------------------------------------------------------------------------------------------------------------------------------------------------------------------------------------------------------------------------------------------------------------------------------------------------------------------------------------------------------------------------------------------------------------------------------------------------------------------------------------------------------------------------------------------------------------------------------------------------------------------------------------------------------------------------------------------------------------------------------
DR97_Cribraria_rufa                       ATATGCTTGTYTCCAAGATTAAGCCATGCATGCCTTGACGGTGAATCTGCGAAAGGCTCCGTATAACTGTTATAACCCTACTGTTGGATATCCGATGGTAATTCTACGGCTAATACATGAAATAGTACA-ATAGAGGGGTTTCAGATCTATCA-ACTATTGTGCAGGGTA-TTGACCTGTTCAGGTTATAACGGATACAGAGAATCAGGGCTCGATTCTGGAGAGGAAGCCTAAAAAACCGCTTCCACTTCTAAGGAAGGCAGCAGGCGCGAAACGTTCCCAATGACTATGTTGAGGACGTCAGGAAACATACGGATCTGGGCTAAGCTCAGAA-ATCCGGATGAGGGCAAAATAGACCTCTCACCAAGAAACGATTAGTGGGAAAGTCTGGTGCCAGCAACCGCGGTAATTCCAGCACTAATAGCATATCATTAAGTTGTTGCAGTTGAAACGCTCGTAGTCTAAATG-GACTGAAGTCCAATGAGTGGAGCAACCTACCTTGAGCAAATTAGCTTGCTCAAAGCAGGTCGACACACGAATATTACAGCATGGGATAACTGGTAGAAGGTTGATTAATAGGAGTGGAAGGGGCCAGCCAAACTATGGGGCGAGGGGTGAAATCCGTTGACCCTCATAGGTTGATCAAGAGCGAAAGCAGCTGACTATTATACTCCTTTTGATCAAGAACGAGAGTGGGGGGATCGAAAATGATTAGATACCGTTGTAGTCCCTACCGTAAAAAATGCCGACCACAGATAAGGATACGTCCAATCTGACTCTCCTTGGATGTCCTGGAAACTTAA--AGTTTATGGGCTCTGGGGGGAGTATGGTCGCAAGTCTGAAACTTAAAGGAATTGACGGAAGAGCACACAAGGAGTGGAACCTGCGGCTTAATTCGACTCAACTCGCGTAATCTCACGGAGACTCAAGAGGGC-ATGATGGACAACTTATAGAGTTTTCTTGAAATCCTCTGACGGTGGTGCATGGCCGTTCTTAGTTCGTGGAGTGATTTGTCTGGTCAATTCCGCTAACGAACGAGACATACGACTTTCTCATTAGGGAATCTGAGAGTGATTAACGGTAACAAACCGTTGGAAGCAGTATGCAATAACAGGTCAGTGATGCCCCTAGATGGCTCCGGCTGCACGCGCGTTACAATGGTTTG-ATGAGTTGGAT--------------------CACTTCGAGAAATCTTCTCGTGTAATC-TATAATTCATACCAAGTCTGGGATTACTATGTGCTACC-CATAATTATGAACCTGGAATTTCTAGTAAGCACCAGTTCACCATACTGTGCTGACTATGTCCCTGCTCTTTGTGCACACCGCCCGTCGCTCCTACCGATT
DR98_Cribraria_rufa                       ---------------------------------------------------------------------------------------------------------------------------------------------------------------------------------------------------------------------------------------------------------------------------CGCGAAACGTTYCCAATGACTATGTTGAGGACGTCAGGAAACATACGGATCTGGGCTAAGCTCAGAA-ATCCGGATGAGGGCAAAATAGACCTCTCACCAAGAAACGATTAGTGGGAAAGTCTGGTGCCAGCAACCGCGGTAATTCCAGCACTAATAGCATATCATTAAGTTGTTGCAGTTGAAACGCTCGTAGTCTAAATG-GACTGAAGTCCAATGAGTGGAGCAACCTACCTTGAGCAAATTAGCTTGCTCAAAGCAGGTCGACACACGAATATTACAGCATGGGATAACTGGTAGAAGGTTGATTAATAGGAGTGGAAGGGGCCAGCCAAACTATGGGGCGAGGGGTGAAATCCGTTGACCCTCATAGGTTGATCAAGAGCGAAAGCAGCTGACTATTATACTCCTTTTGATCAAGAACGAGAGTGGGGGGATCGAAAATGATTAGATACCGTTGTAGTCCCTACCGTAAAAAATGCCGACCACAGATAAGGATACGTCCAATCTGACTCTCCTTGGATGTCCTGGAAACTTAA--AGTTTATGGGCTCTGGGGGGAGTATGGTCGCAAGTCTGAAACTTAAAGGAATTGACGGAAGAGCACACAAGGAGTGGAACCTGCGGCTTAATTCGACTCAACTCGCGTAATCTCACGGAGACTCAAGAGGGC-ATGATGGACAACTTATAGAGTTTTCTTGAAATCCTCTGACGGTGGTGCATGGCCGTTCTTAGTTCGTGGAGTGATTTGTCTGGTCAATTCCGCTAACGAACGAGACATACGACTTTCTCATTAGGGAATCTGAGAGTGATTAACGGTAACAAACCGTTGGAAGCAGTATGCAATAACAGGTCAGTGATGCCCCTAGATGGCTCCGGCTGCACGCGCGTTACAATGGTTTG-ATGAGTTGGAT--------------------CACTTCGAGAAATCTTCTCGTGTAATC-TATAATTCATACCAAGTCTGGGATTACTATGTGCTACC-CATAATTATGAACCTGGAATTTCTAGTAAGCACCAGTTCACCATACTGTGCTGACTATGTCCCTGCTCTTTGTGCACACCGCCCGTCGCTCCTACCGATT
DR99_Licea                                --------------------------------------------------------------------------------------------------------------------------------------------------------------------------------------------------------------------------------------------------------------------------------------------------------------------------------------------------------------------------------------------------------------------------------------------------------------------------------------------------------------------------------------------------------------------------------------------------------------------------------------------------------------------------------------------------TTCTTTGGTCAAGAACGAAAGTCTGGGGATCGAAGATGATTAGATACCGTCGTAGTCCAGACCCTAAATGATGCCGACCATGGGTGGGCTAATGTCCATCCCGACCCGGCCCGAACCTTGTAAGAAATTAT-AAGTGTTTGGGCTCCGGGGGGAGTATGGTCGCAAGACTGAAACTTAAAGGAATTGACGGAAGAGCACACAAGGAGTGGAACCTGCGGCTTAATTTGACTCAACACGGGAAAACTTACTAGAGTAACAGAAGGTGAAGATGGACAGCCTATCAGGCCTTTCCAGATTCTTTCAATGGTGGTGCATGGTCGTTCTTAGTTCGTGGAGTGATTTGTSTGGTCAATTCCGCTAACGAGCGAGAACCCGCACTCCTGTAGTTAGGCGAGCTCAGGTGACCGGTCCCGTTAAGGGGCTGGACGT--GGGTCAATAACAGGTCAGTGATGCCCTTAGATACTCTAGGCTGCACGCGCGTTACAATGGGGGG-GTGAGCGGGTA---ACC--------------TATGTGCCTTACGGCCGCGGGTAATCC-TCCAACGCCCCCCMTATCCGGGGTTGATCCATGT-AAC-TTGGGTCATAAACAAGGAATTTCTAGTAGTCATCGG-TCATCAGCCGGTGGCGATTACGTCCCTGCTCTTTGTACACACCGCCCGTCGCTCCTACCGATT
Enteridium_olivaceum_CWU_3075             ----------------------------CATGCCTTGATCCGGAATCTGCG-AGGGCTCCATATATCTGTTGAAACCTGCAATGAGGATAACCG-AGGTAATTCTTCGGCTAATACATTTAAGCGTAGC-AATTATGGTCTTCAGACCTATCA-ACTAGAATGCGGGGGC-ACGTCCCCCCTTGGTTTCAACGGGTACAGAGGATTAGGGTTCGGTCCTGGAGAGGTAGCCTAAGAGATCGCTACCACTTCTAAGGAAGGCAGCAGGCGCGCAACGTTCCCTATGGGGACCCTGAGGACGTGACGGGACATAGCAATATTGGGCCAGGCTCGATAATTGAAATGGGGGAGTTTTAAACCACCCACCGAGTAACAATTGGAGGACAAGTC--------------------------------------------------------------------------------------------------------------------------------------------------------------------------------------------------------------------------------------------------------------------------------------------------------------------------------------------------------------------------------------------------------------------------------------------------------------------------------------------------------------------------------------------------------------------------------------------------------------------------------------------------------------------------------------------------------------------------------------------------------------------------------------------------------------------------------------------------------------------------------------------------------------------------------------------------------------------------------------------------------------------
Enteridium_olivaceum_LE325311             --ATGCTTGTCCCAAAGCTTAAGCCATGCATGCCTTGATCC-GAATCTGCGAAGGGCTCCATATATCTGTTGAAACCTGCAATGAGGATAACCG-AGGTAATTCTTCGGCTAATACATTTATGCGTAGC-AATTATGGTCATCAGACCTATCA-ACTAGAATGCGGGGGC-ACGTCCCCCCTTGGTTTCAACGGGTACAGAGGATTAGGGTTCGGTCCTGGAGAGGTAGCCTAAGAGATCGCTACCACTTCTAAGGAAGGCAGCAGGCGCGCAACGTTCCCCATGGGGACCCTGAGGACGTGACGGGACATAGCAATATTGGGCCAGGCTTGATAA-TGAAATGGGGGAGTT--AAACCA-------------------------------------------------------------------------------------------------------------------------------------------------------------------------------------------------------------------------------------------------------------------------------------------------------------------------------------------------------------------------------------------------------------------------------------------------------------------------------------------------------------------------------------------------------------------------------------------------------------------------------------------------------------------------------------------------------------------------------------------------------------------------------------------------------------------------------------------------------------------------------------------------------------------------------------------------------------------------------------------------------------------------------------------------
FJ810500_Lindbladia_tubulina              ATATGCTTGTTTCCGAGATTAAGCCATGCATGCTTTGACGGTGAATCTGCGAAAAGCTCCATAATACTGTTATAACTCTCCCAACGGATATCCGGTGGAAATTCTACGGCTAATACGTGCTCCAGTAAG-TTGGAGAGGTTTCAGATCTATCATACTAGTGAACAGGGTA-TTGACCTGCTCAGGTTATAACAGATACGGGGAATTAGGGTTTGATTCCGGAGAGGAAGCCTAAAAAACCGCTTCCACTTCCAAGGAAGGCAGCAGGCGCGTAACGTTTCCAATGACTATGTTGAGAACGTTAGGAAACATATGGGACTAGGCTAAGTCTAGAATACCCGAATGAGGGCAATCCAAACAACTCACCTAGTAACAATTAGTGGGAAAGTCTGGTGCCAGCATCCGCGGTAATTCCAGCACTAATAGCATATTATTTTGCTGTTGCAGTTGAAACATTCGTAGTCGAACTTTGGTTTTTTATGGTTACTTCAGATAACTTACCTTGAGACAATAAACTGGCTCAAAGTAAGTCGACAT-TGAATTCACTAGCATGGGATAATTTATGGGAAGGTGGTTAAAAGGGGTAGAGGGGGTCAGCCAAGCTATGGGGCGAGGGGTGAAATCCGTTGACCCTCATAGATTGACCACGAGCGAAAGCGGCTGGCTACGATATCTCTTTTGATCAAGAATGGGAGTGGGGGGATCGAAAATGATTAGATACCGTTGTAGTCCCCACAGCAAAAGTTGTCAACCACCCGTGGGATGACAATCTACCAGACTTCTTCCATATGTCAATAAAAGTTACTAAGT---T-GACTCTGGGGGGAGTATGGTCGCAAGTCTGAAACTTAAAGGAATTGACGGAGGAGCACACAAGGAGTGGAACCTGCGGCTTAATTTGACTCAACACGGGGAATCTTACGGAGATCAAAGGAGGT-ATGATAGACACAATAAAGTTGTTTCTTGACTTCTTCCATCGGTGGTGCATGGCCGTTCTTAGTTCGTGTAGTGGTATGTCTGGTCAACTCCGCTAACGAGCAAGACGCAAAACTTTCTCATTAGGTAGTCTGAGAGTGACAAACGATTTAAAACCGTTGGAAGTATTGTGCTATAACAGGTCAGTGATGCCCTAAGATATCTCCGGCTGCACGCGCGTTACTTTAGTATG-AGTAGCTAGAC--------------------CACGGCAAGAAATGCT--TGTGTAATC-TAGAATTCATACTAAGGTAAGGATTGCTTTGTTCCACT-CA-AACCATGAATATGGAATTTCTAGTAAGCGCTAGTTCACAAAACTGCGCTGACTTTGTCCCTGCTCCTTGTACACACCGCCCGTCGCTCCTACCGAT-
Gulielmina_megaspora_MA82123              ATATGCTTGTCCCGAAGCTTAAGCCATGCATGTCTAGATCTAGAATCTGCGAACGGCTCCGTATATCTGTTATAACCCAGCGCCGGCATAACCA-CGGTAATTCTGTGGCTAATACGTGTAAAGGCCCG-TGCGATGGGCGCCAGACCTATCA-ACTAGATGGCCGTCCA-AGTTACGGCCATGGTTATAACGGGTACAGAGGATCAGGGTTCGGTCCTGGAGAGGTAGCCTGAGAGATCGCTACTACTTCTAAGGAAGGCAGCAGGCGCGCAACGTTCCCAATGGGGACCCTGAGGACGTAAAGGGACATACCAATGGCCGCCCAAGGCGGCCAATTGGAATGGGGGACCCTTAAACCCCACACCGAGTAACAATTGGAGGACAAGTCTGGTGCCAGCACCCGCGGTAATTCCAGCTCCAATAGCATCTTGTTAAGTTGTTGCAGTTAAAACGCTCGTAGTCGGAGCTGGTGCGCCGCCGGCCGCCCTCGGCCCTCTACTTTGAGTAAATGTAAGCGCTCCAAGCAGGCCGGCCATTGAAACCCGCAGCAAAGAATAATGGAAGGGCTAATGATCTATAGGGGCGATCGGGGCAGGCCACATGGCCGGGGTAGGGGTGAAATCCGTTGATCCTGGCCAGGTGAACTAGAGCGAAAGCAGCCTGCAAGTACGCTTTCTTTGATCAAGAACGAAAGTCTGGGGATCGAAGATGATCAGATACCATCGTAGTCCAGACCCTAAATCTTGCCGGCCATGGATGGGCTAATGTCCATCCCGACTCGGCCCGGACCTTATGGGAAACCAT-AAGCGTTTGGGCTCCGGGGGGAGTATGGTTGCAAAGCTGAAACTTAAAGGAATTGACGGAAGAGCACACAAGGAGTGGAGCCTGCGGCTTAATTTGACTCAACACGGGAAAACTCACTAGGGCAAGAGGGGGGTAGGATGGACAGCCGATCAGGGCTTTCTTGATTCCTCCAGTGGTGGTGCATGGTCGTTCTTAGTTCGTGGACTGATTTGTCTGGTCTATTCCGCTAACGAGCGAGAACCCACCCTCTCGAGGTTAGGCGATCCGGAGGGACCGGTACCGATAAGGTGCTGGCAGC--GGGTCAATAACAGGTCAGTGATGCCCTTAGATGCCCTAGGCCGCACGCGCGCTACAATGGGACG-AGTACTGGGCC---TCC----------------TGTGCCGAAAGGCGGCGGGTAATCCTAGGAAAGCGTTTCGTATCTGGGACAGCGCCGTGT-AAC-TCGGCGCTCGAACGAGGAATTTCTAGTAGTCATGGG-TCACTAGCCCTTGACGATTC-------------------------------------------
Gulielmina_patagonica_MA91906             ATATGCTTGTCCCGAAGCTTAAGCCATGCATGTCTAGATCTAGAATCTGCGAACGGCTCCGTATATCTGTTTTAACCCCTCGCCCGGATAACCG-CGGTAATTCTGTGGCTAATACGTGTAACGGCTCG-CGCGATAGGCGCCAGACCTATCA-ACTCGATGGTCGGGTA-ATCTCCGGCAATGGTTTTAACGGGTACAGAGGATCAGGGTTCGGTCCTGGAGAGGTAGCCTGAGAGATCGCTACTACTTCTAAGGAAGGCAGCAGGCGCGCAACGTTCCCAATGGGGACCCTGAGGACGTAAAGGGACATACCAATGGTCGCCCAAGGCGACCAATTGGAATGGGGGACCTTTAAACCCCACACCGAGTAACAATTGGAGGACAAGTCTGGTGCCAGCACCCGCGGTAATTCCAGCTCCAATAGCATCTAGTTAAGTTGTTGCAGTTAAAACGCTCGTAGTCGGAGGGAGTGCGCTGAACGCCGCCCGAGGCCGTTTACTTTGAGTAAATGTGAGCGCTCCAAGCAGGCCGGCCATTGAAACCCGCAGCAAAGAATAATGGAAGGGCTAATGATCTATAGGGGCGATCGGGGCAGGCCACATGGCGGGGGTAGGGGTGAAATCCGTTGATCCTCGCCAGGTGAACTAGAGCGAAAGCAGCCTGCAAGTACGCCTTCTTTGATCAAGAACGAAAGTCTGGGGATCGAAGATGATCAGATACCATCGTAGTCCAGACCCTAAATTATGCCAGCTACGGATGGGCTAACGTCCATCCTGACCCGGTCCGGACTTTGTGAGAAATCAT-AAGCGTTTGGGCTCCGGGGGGAGTATGGTTGCAAAGCTGAAACTTAAAGGAATTGACGGAAGAGCACACAAGGAGTGGAGCCTGCGGCTTAATTTGACTCAACACGGGAAAACTCACTAGGGCAAGAGGGGGGTAGGATGGACAGCCGATCAGGGCTTTCCTGATTCCTCCAGTGGTGGTGCATGGTCGTTCTTAGTTCGTGGATTGATTTGTCTGGTCTATTCCGCTAACGAGCGAGAACCCGCCCTCTCGTGGTTAGGCGTTCCGGAGGGACCGGTCCCGATAAGGAGCCGGCAGC--GGGTCAATAACAGGTCAGTGATGCCCTTAGATGCCCTAGGCCGCACGCGCGCTACAATGGGACG-AGTACCGGGCCT--TCC----------------TGTGCCGAAAGGCGGCGGGTAATCCTGGGAAAGCGTCTCGTATCCGGGACAGCGCCGTGT-AAC-TCGGCGCTCGAACAAGGAATTTCTAGTAGTCATGGG-TCACTAGCCCGTGACGATTC-------------------------------------------
Gulielmina_vermicularis_MA88424           ATATGCTTGTCCCGAAGCTTAAGCCATGCATGTCTAGATCTAGAATCTGCGAACGGCTCCGTATATCTGTTATAACCCACCGCCGGCATAACCA-CGGTAATTCTGTGGCTAATACGTGCATCGGCTCG-TGCGATGGGCGCCAGACCTATCA-ACTAGATGGCCGAGTA-AAGTCCGGCCATGGTTATAACGGGTACAGAGGATCAGGGTTCGGTCCTGGAGAGGTAGCCTGAGAGATCGCTACTACTTCTAAGGAAGGCAGCAGGCGCGCAACGTTCCCAATGGGGACCCTGAGGACGTGAAGGGACATACCAATGGCCGCCCAAGGCGGCCAATTGGAATGGGGGAGCCTTAAATCCCACACCGAGTAACAATTGGAGGACAAGTCTGGTGCCAGCACCCGCGGTAATTCCAGCTCCAATAGCATCTAGTTAAGTTGTTGCAGTTAAAACGCTCGTAGTCGGAGCCGGTGCGCCGTCTGCTGCCCCAGGCCGTTTACTTTGAGTAAATGTGAGCGCTCCAAGCAGGCCGGCCATTGTAACCCGCAGCAAAGAATAATGGAAGGGCTAATGATCTATAGGGGCGATCGGGGCCGGCCACATGGCGGGGGTAGGGGTGAAATCCGTTGATCCTCGCCAGGTGAACTAGAGCGAAAGCAGCCGGCAAGTACGCTTTCTTTGATCAAGAACGAAAGTCTGGGGATCGAAGATGATCAGATACCATCGTAGTCCAGACCCTAAATCATGCCAGCCATGGATGGGCCGCCGTCCATCCCGACTCGGTCCGGACCTTATGGGAAACCAT-AAGCGTTTGGGCTCCGGGGGGAGTATGGTTGCAAAGCTGAAACTTAAAGGAATTGACGGAAGAGCACACAAGGAGTGGAGCCTGCGGCTTAATTTGACTCAACACGGGAAAACTCACTAGGGCAAGAGGGGGGTAGGATGGACAGCCGATCAGGGCTTTCCTGATTCCTCCAGTGGTGGTGCATGGTCGTTCTTAGTTCGTGGATTGATTTGTCTGGTCTATTCCGCTAACGAGCGAGAACCCCCCCTACCGATGTTAGGCGCTCTGGAGGGACCGGTACCGACAAGGTGCCGGCAGC--GGGTCAATAACAGGTCAGTGATGCCCTTAGATGCCCTAGGCCGCACGCGCGCTACAATGGGACG-AGTACCGGGCTC--TCC----------------TGTGCCGAAAGGCGGCGGGGAATCC-GCGAAAGCGTCTCGTATCCGGGACAGCGCCGTGT-AAC-TCGGCGCTCAAACAAGGAATTTCTAGTAGTCATGGG-TCACTAGCCCGTGACGATTC-------------------------------------------
Hemitrichia_abietina_MA58838              ATATGCTTGTTCCAAAGCTTAAGCCATGCATGTGTCTCTCTAGAATCTGCGAACGGCTCCGTATACCTGTTATCACCCACCTCCCGGATAACCA-CGGTAATTCTGTGGCTAATACGTGCAACGGCCCA-GGAGATAGGCATCAGACCTATCA-ACTTGAAGATACGGGC-CGGCCAGGCCTTGGTGATAACGGGTACAGAGGATCAGGGTTCGATCCTGGAGAGGTAGCCTGAGAGATCGCTACCACTTCTAAGGAAGGCAGCAGGCGCGCAACGTTCCCAATGGGGGCCCTGAGGACGTGACGGGGCATAGCAATACGCCGCCGGGCGGGGTAATTGAAATGGGGGCATTTTAAATCCCTCACCGAGTAGCA-----------------------------------------------------------------------------------------------------------------------------------------------------------------------------------------------------------------------------------------------------------------------------------------------------------------------------------------------------------------------------------------------------------------------------------------------------------------------------------------------------------------------------------------------------------------------------------------------------------------------------------------------------------------------------------------------------------------------------------------------------------------------------------------------------------------------------------------------------------------------------------------------------------------------------------------------------------------------------------------------------------------------------------
Hemitrichia_abietina_MM30370              ------------------------------------------------------------------------------------CGGATAACCA-CGGTAATTCTGTGGCTAATACGTGCAACGGCTCA-GGAGATGGGTTTCTGACCTATCA-ACTTGAAGATACGGGC-CGGACAGGCCTTGGTGATAACGGGTACAGAGGATCAGGGTTCGATCCTGGAGAGGTAGCCTGAGAGATCGCTACCACTTCTAAGGAAGGCAGCAGGCGCGCAACGTTCCCAATGGGGGCCCTGAGGACGTGACGGGGCATAGCAATACGCCGCCGGGCGGGGTAATTGAAATGGGGGCATTTTAAATCCCTCACCGAGTAGCAATTGGAGGACAAGTCTGGTGCCAGCACCCGCGGTAATTCCAGCTCCAATAGCATCTTATTAAGTTGTTGCAGTTAAAACGCTCGTAGTCCGAGTCGGTGGCGTGCTGCTCACCCCGGGCACCTTTCTTTGAATAAATTCGAGCGCCCAAGGCAGGCCATATACTGAAGGCTGCAGCAAAGGATAACGGAAAGCGCAATGATTAATTGGGGGGATCGGGGTCGGCCGCATGGCGGGGGTAGGGGTGAAATCCGTTGATCCTCGCCAGGCGAACTAAAGCGAAAGCAGCCGACAAGTACCCTTTCTTTGATCAAGAACGAAAGTCTGGGGATCGAAGATGATCAGATACCATCGTAGTCCAGACCCTAAATGATGCCGACCATGGATGGGTGTCAGTCCATCCCGACCCGGCCCGGACCTTGTGGGAAACCATCAAGTGCTTGGGCTCCGGGGGGAGTATGGTCGCAAGACTGAAACTTAAAGGAATTGACGGAAGAGCACACAAGGAGTGGAGCCTGCGGCTTAATTTGACTCAACACGGGGAAACTTACCAGGGCAAGAAAGGCTTAGGATGGACAGCCAATCAGGGCTTTCCAGATCGTTTTAGTGGTGGTGCATGGTCGTTCTTAGTTCGTGGAGTGATTTGTCTGGTCTATTCCGCTAACGAGCGAGAACCCAGCCTTCCGTGGTTAGGCGATCCGGGGGCACCAGCTTCGTTAAGGGGCTGGAGGC--GGGTCAATAACAGGTCAGTGATGCCCTTAGATGCTCTGGGCCGCACGCGCGCTACAATGGGGTGAG-TAGCGGGTTC--ACC----------------TGTGCCGAAGGGCGGCGGGTAATCCTCG-AAAGCCCCCCATATCCGGGATAGGGACGTGT-AAC-TCGCCCCTCCAACAAGGAATTTCTAGTAGTCATGGG-TCACCAGCCCGT---------------------------------------------------
Hemitrichia_calyculata_MA81807            -----------------ATTAAGCCATGCAGGCCTCGATCCGAAATCTGCGGGAGGCTCCGTATATCTGTTATAACCCTCCGCCCGGATATCCCATGGTAATTCTTAGGCTAATACGTGCATCGGTATG-GGCGATGGACACCAGACCTATCA-ACCTAGGTGCCGGGGC-GAGCCCAGCACCGGTGATAACGGGTACAGAGGATCAGGGTTCGGTCCTGGAGAGGTAGCCTTAGAGATCGCTACTACTTCTAAGGAAGGCAGCAGGCGCGCAACGTTCCCCATGGGCACCCTGAGGACGTGACGGGGCATAGCAACGCGGTACCCGGTTCTGTGATTGCAATGGGGCGGACTCAGATCCCCCACCGAGTAACGATTGGAGGACAAGTCTGGTGCCAGCACCCGCGGTAATTCCAGCTCCAATGGCATCTCGTTAAATTGCTGCAGTTAAAACGCTCGTAGTCAGGGTAGG--GTGCGGCCCTGGACCAGGGCAGCATACCTTGAATAAATTCGAGCGCTTAATGCAGGTCCAATCATGGAGGTCTCAGCAAGGAATATCAGAACGACTAATGATCGATAGGGGGGATCGGGGTGGGCCACATGGCGGGGGTAGGGGTGAAATCCGATGATCCCCGCCAGGTGAACGAAGGCGAAAGCAGCCCACCAGTACTCTTCCTTTGATCAAGAACGAAAGTCTGGGGATCGAAGACGATCAGATACCGTCGTAGTCCAGACTATAAACTGTGCCGACACGGGGTAGGCCGGCGTCCCTCTCGACCCGGCCCGGACCATGGGGGAAACCAT--AGTCC---GGCTCCGGGGGGAGTATGGTCGCAAGACTGAAACTTAAAGGAATTG----------------------------------------------------------------------------------------------------------------------------------------------------------------------------------------------------------------------------------------------------------------------------------------------------------------------------------------------------------------------------------------------------------------------------------------------------------------------------------------------------------------------------
Hemitrichia_crassifila_MA91885            ATATGCTTGTCCCAAAGCTTAAGCCATGCATGTCTAGAACCGGAATCTGCGAACGGCTCCGTATATCTGTTGTAATCCAACGCCCGGCAAACCT-CGGTAATTCTGTGGCTAATACGTGTACTGGCCCG-CGCGATGGGCGCCAGACCTATCA-ACTCGATGGCCGGGCC-AGGCCCGGCCATGGTGATTACGGGTACAGAGGATTAGGGTTCGATCCTGGAGAGGTAGCCTGAGAGATCGCTACTACTTCTAAGGAAGGCAGCAGGCGCGCAACGTTCCCAATGGGGACCCTGAGGACGTGACGGGACATACCAATGCTCGGCCAAGCCGAGCAATTGGAATGGGGGACCTCTAAACCCCACACCGAGTAACAATTGGAGGACAAGTCTGGTGCCAGCACCCGCGGTAATTCCAGCTCCAATAGCATCTAATTGAGTTGTTGCAGTTAAAACGCTCGTAGTCCGAGTCGGTGCGCCCCATGCTGCCCTCGGCTCTTTACTTTGAACAAACGTGAGCGCTCCAAGCAGGCCGGCCCTTACAACCCGCAGCAAAGAACAATGGAAAGGCCAATGGTCTATAGGGGGGATCGGGGCAGGCCGCATGGCGGGGGTAGGGGTGAAATCCGTTGATCCTCGCCAGGCGAACAAGAGCGAAGGCAGCCTGCAAGTACCCCCCCCTTGATCAAGAACGAAAGTCTGGGGATCGAAGATGATCAGATACCATCGTAGTCCAGACCCTAAATCATGCCGGCCATGGATGGGCATTAGTCCATCCCGACCTTGCCCGCACCTTGTGGGAAACCAT-AAGCGTTTGGGCTCCGGGGGGAGTATGGTCGCAAGACTGAAACTTAAAGGAATTGACGGAAGAGCACACAAGGAGTGGAGCCTGCGGCTTAATTTGACTCAACACGGGGAAACTCACTAGGACAAGAGGGGGGCAGGATGGTCAGCCTATCAGGGCTTACCTGATTCTCCCAGTGGTGGTGCATGGTCGTTCTTAGTTCGTGGGTTGGCTTGTCTGGTCTATTCCGCTAACGAGCGAGAACCTACCCTATCGAGGTTAGGCGGTCTGGAGGGACCGGCTTCGACAAGGAGCCGGCAGC--AGGTCAATAACAGGTCAGTGATGCCCTTAGATGCTCTAGGCCGCACGCGCGCTACAATGGGGCG-ACTACCGGGCTCT-TCC----------------TGTGCCGAAAGGCCACGGGCAATCCTGGGAAAGCGCCCCGTATCAGGGATAGCGCCGTGT-AAC-TCGGCGCTTGAACAAGGAATTTCTAGTAGTCATGGG-TCACCAGCCCGTGGCGATTC-------------------------------------------
Hemitrichia_decipiens_MA83070             ATATGCTTACCCCGATGCTTAAGCCATGCAAGCCTACG-GACAAATCTGCGACAGGCTCCGTATATCTGTTATAACCTTCGGTTTGGATAACCC-AGGTAATTCTCGGGCTAATACTCACT--GGTGTG-GCCCCTGGCTACCAGACCTATCA-ACTTGAGCACAAGGGC-TCGCCCTGTGCTGGTAATAACGGGTACAGAGGATCAGGGTTCGATCCTGGAGAGGTAGCCTTAGAAATCGCTACCACTTCTAAGGAAGGCAGCAGGCGCGCAACGTTCCCAATAAGGATCTTGAGGACGTGAAGGGGAATAGCAATGCGGCCCCAAGGGCAGCAATTGAAATGGGGGCGTCTTAGATACCCCACCGAGTAACAATTGGAGGACAAGTCTGGTGCCAGCACCCGCGGTAATTCCAGCTCCAATAGCTTCTTGTTAAGTTGCTGCAGTTAAAACGCTCGTAGTTAAAGCCGGTGGTGCGATGTCTGGCCTTGGCACCATACTTTGAATAAATTTGAGCGCTCAACGCAGGCCTGGCCCTGAAAACCCTAGCAAAGAATATCGTAAGGATTAATGATTGATAGAGGGGATCGGGGTTGGTCAAATGACAGGGGAAGGGGTGAAATCTATTGATCCCTGCCAGTTGAACTAAAGCGAAGGCAGCTTGCCAGTACCCTCTCTTTGATCAAGAACGAAAGTCTGGGGATCGAAGATGATCAGATACCATCGTAGTCCAGACCCTAAATGCTGCCGATCATGGATGGGCTAGCGTCCATCCCGACCCATCCCGGACATTGTGGGAAACCA-GAA-TGTTTGGGCTCTGGGGGGAGTATGATCGCAAGA-----------------------------------------------------------------------------------------------------------------------------------------------------------------------------------------------------------------------------------------------------------------------------------------------------------------------------------------------------------------------------------------------------------------------------------------------------------------------------------------------------------------------------------------------
Hemitrichia_lutescens_MA83355             ATATGCTTGTCCCGACGCTTAAGCCATGCAAGCCTTGATCCCAAATCTGCGAGCGGCTCCGTATATCTGTTATCACTCCCCGCCCGGATATCCC-AGGTAATTCTTAGGCTAATACGTGCTTAGGTGGGGGTCGATAGGCTCCAGACCTATCA-ACCACGGCGTAGGGGA-GAGCCCCTCGCCGGTGATAACGGGTACAGAGGATCAGGGTTCGGTCCTGGAGAGGTAGCCTTAGAGATCGCTACTACTTCTAAGGAAGGCAGCAGGCGCGCAACGTTCCCAATGGGGACCCTGAGGACGTGAGGGGGCATAGCAATGCGGTGCCAGGCGCTGCAATTGAAATGGGGGCGTCTTAGATCCCCCACCGAGTAACGATTGGAGGACAAGTCTGGTGCCAGCACCCGCGGTAATTCCAGCTCCAATAGCGTCTCGTTAAGTTGCTGCAGTTAAAACGCTCGTAGTCCCAGCCGGTGGCGCCTGGCCCCACCAGGGCACCATACTTTGAGTAAATTTGAGCGCTCAACGCAGGCCCGCCCTTGAAAATCCTAGCAAAGAATATCGGAAGGATTAATGATTAATAGGGGGGATCGGGGCCGGCCACATGGCGGGGGTAGGGGTGAAATCCGTTGATCCTCGCCAGGTGAACTAAAGCGAAAGCAGCCGGCTAGTACCCTTTCTTTGATCAAGAACGAAAGTCTGGGGATCGAAGATGATCAGATACCATCGTAGTCCAGACCCTAAATGCTGCCGACCATGGATGGGCTAGTGTCCATCCCGACCCGGCCCGGACCTTGGGGGAAACCACGA-GTGTCTGGGCTCCGGGGGGAGTATGGTCGCAAGACTGAAACTTAAAGGAATTGACGGAGGAGCACACAAGGAGTGGAGCCTGCGGCTTAATTTGACTCAACACGGGGAAACTTACCAGGGCAAGAAGGGGGTATGATGGACGGCCGATCAGGGCCTTCAAGATTCCCCTAGTGGTGGTGCATGGTCGTTCTTAGTTCGTGGAGTGATTTGTCTGGTCTATTCCGCTAACGAGCGAGAACCCACTCTCCCGAGGTTAGGCGATCCAGGGGAACCGGCTTCGATAAGGGGTCGGGAGC--GGGTCAATAACAGGTCAGTGATGCCCTTAGATGCTCTGGGCCGCACGCGCGCTACAATGGGGGGAATTAGCGGGTTC--TCC----------------TGTGCCGAAAGGCGGCGGGTAATCCTCG-AAAGCCCCTCATATCCGGGATAGGGGCGTGG-AAC-GCGCCCCTTGAACAAGGAATTTCTAGTAGGTACGGG-TCACCACCCCGTGCCGATTC-------------------------------------------
Hemitrichia_minor_MA80197                 ATATGCTTGTCCCGAAGCTTAAGCCATGCATGTGCCGATCTAGAATCTGCGAACGGCTCCGTATATCTGTTATAACCCTCCGTCGGCATAACCT-CGGTAATTCTGTGGCTAATACGTGTATCGGTGCG-TACGACGGGCACCAGACCTATCA-ACTAGACGCCCAAGGA-TAGCCTGGGCGTGGTTATAACGGGTACAGAGGATCAGGGTTCGGTCCTGGAGAGGTAGCCTGAGAGATCGCTACTACTTCTAAGGAAGGCAGCAGGCGCGCAACGTTCCCAATGGGGGCCCTGAGGACGTGAAGGGACATATCAATGCCCGGCCAAGCCGGGCAATTGAAATGGGGGACCTCTAAACCCCACACCGAGTAACA-----------------------------------------------------------------------------------------------------------------------------------------------------------------------------------------------------------------------------------------------------------------------------------------------------------------------------------------------------------------------------------------------------------------------------------------------------------------------------------------------------------------------------------------------------------------------------------------------------------------------------------------------------------------------------------------------------------------------------------------------------------------------------------------------------------------------------------------------------------------------------------------------------------------------------------------------------------------------------------------------------------------------------------
Hemitrichia_minor_U6369                   ATATGCTTGTCCCGAAGCTTAAGCCATGCATGTGCCGATCTAGAATCTGCGAACGGCTCCGTATATCTGTTATAACCCTCCGTCGGCATAACCT-CGGTAATTCTGTGGCTAATACGTGTATCGGTGCG-TACGACGGGCACCAGACCTATCA-ACTAGACGCCCAAGGA-TAGCCTGGGCGTGGTTATAACGGGTACAGAGGATCAGGGTTCGGTCCTGGAGAGGTAGCCTGAGAGATCGCTACTACTTCTAAGGAAGGCAGCAGGCGCGCAACGTTCCCAATGGGGGCCCTGAGGACGTGAAGGGACATATCAATGCCCGGCCAAGCCGGGCAATTGAAATGGGGGACCTCTAAACCCCACACCGAGTAACAATTGGAGGACAAGTCTGGTGCCAGCACCCGCGGTAATTCCAGCTCCAATAGCATCTCATTAAGTTGTTGCAGTTAAAACGCTCGTAGTTCAAGTAAGCGGTTGGGCGTCCCGACCGGGCACTTTACTTTGAACAAACGTGAGCGCTCCAAGCAGGCCGGCCATTGAAACCCGCAGCAAAGAATAATGGAAGGCCAAATGATCTATAGGGGCGATCGGGGCAGGCCATATGGCGGGGGTAGGGGTGAAATCCGTTGATCCTCGCCAGATGAACAAGAGCGAAAGCAGCCTGCAAGTACGCCTCCGTTGATCAAGAACGAAAGTCTGGGGATCGAAGACGATCAGATACCGTCGTAGTCCAGACCCTAAATCATGCCGGCCATGGATGGGCGCAAGTCCATCCCGACCCTGCCCGCACTTTATGGGAAACCAT-AAGCGTCTGGGCTCCGGGGGGAGTATGGTCGCAAGACTGAAACTTAAAGGAATTG----------------------------------------------------------------------------------------------------------------------------------------------------------------------------------------------------------------------------------------------------------------------------------------------------------------------------------------------------------------------------------------------------------------------------------------------------------------------------------------------------------------------------
Hemitrichia_pardina_MA80413               ATATGCTTGTCCCGAAGCTTAAGCCATGCATGTGTCGATCTCGAATCTGCGAACGGCTCCGTATATCTGTTATAATCCGCCGCCGGCATAACCA-CGGTAATTCTGTGGCTAATACGTGTAACGGCGTG-AGCGACGAGCATCAGACCTATCA-ACTAGATGCCCAGGTA-TCGCCTGGGCATGGTTATAACGGGTACAGAGGATTAGGGTTCGGTCCTGGAGAGGTAGCCTGAGAGATCGCTACTACTTCTAAGGAAGGCAGCAGGCGCGCAACGTTCCCAATGGGGGCCCTGAGGACGTGAAGGGATATATCAATGCCTGGTCAAGCCGGGCAATTGAAATGGGGGACTTCTAAACCCCACACCGAGTAACAATTGGAGGACAAGTCTGGTGCCAGCACCCGCGGTAATTCCAGCTCCAATAGCATCTTGTTAAGTTGTTGCAGTTAAAACGCTCGTAGTCCAAGGCGGTGCGCCCTCGCCTACCCTCTGCACTTCCCTTTGAACAAACGTGAGCGCTCGAAGCAGGCCGGCCCTTGAAACCCGCAGCAAAGAATGATCGAAGGGTTAATGATCTATTGGGGCGATCGGGGCGAGCCACACGGCTGGGGTAGGGGTGAAATCCGTTGATCCCAGCCTGGTGAACTAAAGCGAAAGCAGCTCGCAAGTACGCTTTCTTAGATCAAGAACGAAAGTCTGGGGATCGAAGATGATCAGATACCATCGTAGTCCAGACCCTAAATCATGCCGGCCATGGATGGGCTCTCGTCCATCCCGACCCAGCCCGCACTTTACAGGAAACTAT-AAGCGTTTGGGCTCCGGGGGGAGTATGGTCGCAAGACTGAAACTTAAAGGAATTGACGGAAGAGCACACAAGGAGTGGAGCCTGCGGCTTAATTTGACTCAACACGGGGAAACTCACTAGGGCAAGAGTAGTCTAGGATGGACAGCCTATCAGGGCTTTCCTGATTATTACAGTGGTGGTGCATGGTCGTTCTTAGTTCGTGGACTGATTTGTCTGGTCTATTCCGCTAACGAGCGAGAACCTACCCTCTCGTGGTTAGGCGATCCGGAGGGACCGTCTTCGATAAGGTGATGGCAGC--GGGTCAATAACAGGTCAGTGATGCCCTTAGATGCTCTAGGCCGCACGCGCGCTACAATGCAGCG-AGTAGCGGGCT---CCC----------------TGTGCCTAACGGCGGCGGGGAATCC-GCGAAAGCCCTGCGTATCCGGGATAGCGCCGTGT-AAC-TCGGCGCTCAAACAAGGAATTTCTAGTAGTCATAGG-TCACCAGCCTATGACGATTC-------------------------------------------
Hemitrichia_serpula_MA64060               ATATGCTTGTCCCGAAGCTTAAGCCATGCATGTCTCATGGAGGAATCTGCGAACGGCTCCGTATATCTGTTGTAACCCACCCCCGGTATAACCG-CGGTAATTCTGGGGCTAATACATGTAACGGAGAG-CGGGGTGGGCTTCAGACCTATCA-ACTAGGCGGCCGGGGA-TGGTCCGGTCGCGGTCACAACGGGTACAGAGGATCAGGGTTCGGTCCTGGAGAGGTAGCCTGAGAAATCGCTACTACTTCTAAGGAAGGCAGCAGGCGCGCAACGTTCCCCATGGGGACCCTGAGGACGTGAAGGGACATACCAATGCCCGGCCAAGCCGGGCAATTGGAATGGGGGACCTTTAAACCCCGCACCGAGTAACAATTGGAGGACAAGTCTGGTGCCAGCACCCGCGGTAATTCCAGCTCCGATAGCATCTCATTAAGTTGCTGCAGTTAAAACGCTCGTAGTCCCAGCCAGTGCGCCCCGCCCGGCCCCTGGCAACATACCTTGAATAAATGTGAGCGCTCCACGCAGGCCGGCCGC-ACAACCCGCAGCAAGGAATACACGAAGGGTCAATGATATATAGGGAGGATCGCGGCGGGTCACATGGCTGGGGTAGGGGTGAAATCCGGTAATCCCAGCCCGGTGAACGAGAGCGAAGGCAGCCCGCCAGGACCTCCCCCCTGATCAAGAACGAAAGTCTGGGGATCGAAGATGATCAGATACCATCGTAGTCCAGACCCTAAACGATGCCGGCCATGGATGGGCCCTCGTCCATCCCGACCAGGCCCGGACCTTGTGGGAAACCAT-AAGCGTTTGGGCTCCGGGGGGAGTATGGTCGCAAGACTGAAACTTAAAGGAATTG----------------------------------------------------------------------------------------------------------------------------------------------------------------------------------------------------------------------------------------------------------------------------------------------------------------------------------------------------------------------------------------------------------------------------------------------------------------------------------------------------------------------------
Heterotrichia_ferruginea_MA86476          ATATGCTTGTCCCAAAGCTTAAGCCATGCAAGTGTGTG-CTAAAATCTGCGAGAGGCTCCGTATATCTGTTATAACCCACCACTCGGATACCCC-CGGTAATTCTGAGGCTAATACGATTGATGGTTTA-GGTGAAGGGAGTCAGACCTATCA-ACTAGAGGGTTCGAGC-GGGGCTCGCCCTGGTTATAACGGGTACAGAGGATCAGGGTTCGGTCCTGGAGAGGTAGCCTTAGAAATCGCTACTACTTCTAAGGAAGGCAGCAGGCGCGCAACGTTCCCAATGGGCACCCTGAGGACGTGACGGGACATAGCAATACTGGACCGGGTTCGGTAATTGAAATGGGGGGCCTTTAAAGCCCACCCCGAGTAACAATTGGAGGACAAGTCTGGTGCCAGCACCCGCGGTAATTCCAGCTCCGATAGCGTCTCATTAAGTTGCTGCAGTTAAAACGCTCGTAGTCCGAGTCGGTGCGGGGTTCCGCCCCCCGGGCACTCTACTTTGAATAAACTCAAGCGCTCAAAGCCGCCCGCTCACTC-AGATATCAGCAAAGCATAATGGAAGGGATAATGATCGATAAGGGGGATCGGGGCCGGCCACATGGCGGGGGTAGGGGTGAAATCTATTGATCCCCGCCAGGTGAACTAAAGCGAAAGCAGCCGGCCAGTACCTTCCGTTTGATCAAGAACGAAAGTCTGGGGATCGAAGACGATCAGATACCGTCGTAGTCCAGACCCTAAATTTTGCCGGCCATGGATGGGCGCTAGTCCATCCCGACCCAGCCCGGACCTTATGGGAAACCAT-AAGCGTTTGGGCTCCGGGGGGAGTATGGTTGCAAAGCTGAAACTTAAAGGAATTGACGGAAGAGCACACCAGGAGTGGAGCCTGCGGCTTAATTTGACTCAACACGGGGAAACTCACTGGGGCAAGAAAGGGGTAGGATGGACAGCCCATCAGGGCTTTCCTGATTCCCTTAGTGGTGGTGCATGGTCGTTCTTAGTTCGTGGAGTGATTTGTCTGGTCTATTCCGCTAACGAGCGAGAACCCAATTTCCTGAGGTTAGGCGATCTGGGAGTACCGGCTCCGATAAGGGGCTGGAAGC--GGGTCAATAACAGGTCAGTGATGCCCTTAGATGCTCCAGGCCGCACGCGCGCTACAATGGGGAGAGCGA-CGGGT-C--GCC----------------TGTGCCGAAAGGCGGCGGGTAATCCT-GAAAAGCTCCCCTTAACCGGGACAGGGGGGTGT-AAA-GCCCCTCTCGAACGAGGAATTTCTAGTAGTTATGGG-TCACCAACCCGTAGCGATTC-------------------------------------------
Heterotrichia_insignis_MA87859            ATATGCTTGCTCCGAAGCTTAAGCCATGCATGTCTAGATCCAGAATCTGCGAACGGCTCCGTATATCTGTTATAACCTATCGACCGGATAACCA-CGGTAATTCTGTGGCTAATACGT--GAAGGCGTG-TTCGGAGGGTTCCAGACCTATCA-ACTAGAAGACTGTGGA-GAGCACAGCCTTGGTTATAACGGGTACAGAGGATTAGGGTTCGGTCCTGGAGAGGTAGCCTGAGAGATCGCTACTACTTCTAAGGAAGGCAGCAGGCGCGCAACGTTCCCAATGGGCACCCTGAGGACGTGAAGGGGCATAGCAATACCGCACT-AGTGCGGTAATTGAAATGGAGTGTCCTTAAATAACACTCTGAGTAACAATTGGAGGACAAGTCTGGTGCCAGCACCCGCGGTAATTCCAGCTCCAATAGCATCTAATTAAGTTGTTGCAGTTAAAACGCTCGTAGTCCGAGTCGGTGCGGCCGACTCGGT-CCGCTCGCTTTACTTTGAATAAACTCAAGCGCTCAAAGCAGGCCACCCACCGAAGATCGCAGCAAAGGATAATGGAAGGTATAATGGTCAATAGGGGGGATCGGGGTCGGCCACATGGCGGGGGTAGGGGTGAAATCTGTTGATCCTCGCCAGGTGAACTAACGCGAAAGCAGCCGACAAGTACCCTTTCTTTGATCAAGAACGAAAGTCTGGGGATCGAAGACGATTAGATACCGTCGTAGTCCAGACCCTAAATGCTGCCGACCATGGATGAGCCCTCGTCCATCCCGACAGAGCTTGGACCTTGTAGGAAACTATTAAGTGTTTGGGCTCTGGGGGGAGTATGGTCGCAAGACTGAAACTTAAAGGAATTGACGGAAAAGCACACAAGGAGTGGAGCCTGCGGCTTAATTTGACTCAACACGGGAAAACTTACTAGAGCAAGAAAGGGGTATGAGGGTCAGCTCAGCAGGGCTTACCCGATTCCCTTAGTGGTGGTGCATGGTCGTTCTTAGTTCGTGGAGTGATTTGTCTGGTCTATTCCGCTAACGAGCGAGAACCTAACTTCCTAAAGTTGGGTGGCCTTGGGGGACTAACCTCGCCAAGAGGTAGGTAGC--AGGTCAATAACAGGTCAGTGATGCCCTTAGATGCTCTAGGCCGCACGCGCGCTACAATGGGGTGAG-TAACGGGTT----CC----------------TGTGCCAGGCGGCAATGGGGAATCCT-GTAAAGCCCCCCAAACTCGGGATAGGGCTATGT-AAC-GCGGCCCTTAAACAAGGAATTTCTAGTAGTCATGCG-TCATCACCGCGTGACGATTC-------------------------------------------
Heterotrichia_oerstedii_MA61817           ATATGCTTGCTCCGAAGCTTAAGCCATGCATGTCTAGATCCTGAATCTGCGAACGGCTCCGTATATCTGTTATAACCCATTGCCCGGATACCCA-CGGTAATTCTGTGGCTAATACGTA-GATGGGGAG-AGCAGGGGGTTTCAGACCTATCA-ACTAGAAGACTGGGGA-GAGCCCAGCCTTGGTTATAACGGGTACAGAGGATCAGGGTTCGGTCCTGGAGAGGTAGCCTGAGAGATCGCTACTACTTCTAAGGAAGGCAGCAGGCGCGCAACGTTCCCAATGGGCAGCCTGAGGACGTGAAGGGGCATAGCAATGCCGGGCC-GGCTCGGCAATTGAAATGGGGTGTCTTTAAATCCCACACCGAGTAACAATTGGAGGACAAGTCTGGTGCCAGCACCCGCGGTAATTCCAGCTCCGATAGCATCTAATTAAGTTGTTGCAGTTAAAACGCTCGTAGTCGTATTTGGTGTGGGGCTCACCGTCCCGGGTGGTTTACTTTGAATAAAATCGAGCGCTCAACGCAGGCCCCCCCCTGAAGATAGCAGCAAAGGATAATGAAAGGGATAATGGTCAATACGGGGGATCGGGGCCGGCCACACGGCGGGGGGAGGGGTGAAATCTGTTGATCCCCGCCAGGTGAACCAGAGCGAAAGCAGCCGGCCAGTACCCTTTGTTTGATCAAGAACGAAAGTCTGGGGATCGAAGACGATTAGATACCGTCGTAGTCCAGACCCTAAATGATGCCGGCCATGGATGGGCCCGAGTCCATCCCGACCCGGCCTGGACCTTGTGGGAAACCATTAAGCGTTTGGGCTCTGGGGGGAGTATGGCCGCAAGGCTGAAACTTAAAGGAATTGACGGAAAAGCACACAAGGAGTGGAGCCTGCGGCTTAATTTGACTCAACACGGGGAAACTTACTAGAGCAAGAGAGGGGTATGAGGGCCAGCCTAGCAGGGCTTGCCCGATTCCCTCAGTGGTGGTGCATGGTCGTTCTTAGTTCGTGGAGTGATTTGTCTGGTCTATTCCGCTAACGAACGAGAACCCGACCTCCCGGTGTTGGGCGGCCTGGGGGGGCCGCCCCCGTCAAGGGGCCGTTAGC--GGGTCAATAACAGGTCAGTGATGCCCTTAGATGCTCTAGGCCGCACGCGCGCTACAATGGGGGGAACTAGCGGGTTC--GGG-----------------GCCCCGGAAGGCGGCGCCAGATCCTCG-AAATCCCCCCTCACTCGGGATAGGGCTATGT-AAC-GCGGCCCTTGAACAAGGAATTTCTAGTAGCCATGGG-TCAGCACCCCGTGGCGATTC-------------------------------------------
Licea_castanea_AMFD102                    --------------------------------------------------------------------------------------------------------------------------------------------------------------------------------------------------------------------------------------------------------------------------------------------------CCTGAGGACGTAACGAAACATAACAATGTCGGGCCAGGCCTGGCAATTGGAATGGGGGCAATTTAAATCCCTCACCGAGTAACAATTAGAGGACAAGTCTGGTGCCAGCACCCGCGGTAATTCCAGCTCTAATAGCATCTAATTGAGTTGTTGCAGTTAAAACGCTCGTAGCCCGGCAAGGTGCCCCGTTCCCTGGCCCAGGCAGCTTACTTTGAATAAATTTAAGCGCTAAAAGCAGCCC---CATTGAAAACCGTAGCAAAGAATAACGGAAAGGTTAATGATCAATTGGGGCGATCGGGGTCGGCCACATGGCGGGGGTAGGGGTGAAATCCGTTGATCCTCGCCAGGTGAACTAGTGCGAAAGCAGCCGACAAGTACGCTTTCTTTGGTCAAGAACGAAAGTCTGGGGATCGAAGATGATTAGATACCGTCGTAGTCCAGACCCTAAATGATGCCGACCATGGGTGGGCTAATGTCCATCCCGACCCGGCCCGAACCTTGTAAGAAATTAT-AAGTGTTTGGGCTCCGGGGGGAGTATGGTCGCAAGACTGAAACTTAAAGGAATTGACGGAAGAGCACACAAGGAGTGGAACCTGCGGCTTAATTTGACTCAACACGGGAAAACTTACTAGAGTAACAGAAGGTGAAGATGGACAGCCTATCCGGCCTTTCCAGATTCTTTCAATGGTGGTGCATGGTCGTTCTTAGTTCGTGGAGTGATTTGTCTGGTCAATTCCGCTAACGAGCGAGAACCCGCACTCCTGTAGTTAGGCGAGCTCAGGTGACCGGTCCCGTTAAGGGGCTGGACGT--GGGTCAATAACAGGTCAGTGATGCCCTTAGATACTCTAGGCTGCACGCGCGTTACAATGGGGGG-GTGAGCGGGTG---ACC--------------TATGTGCCTTACGGCCGCGGGTAATCC-TCCAACGCCCCCCCTATCCGGGGTTGATCCATGT-AAC-TTGGGTCATTAACAAGGAATTTCTAGTAGTCACCGG-TCATCAGCCGGTGGCGATTACGTCCCTGCTCTTTGTACACACCGCCCGTCGCTCCTACCGATT
Licea_marginata_DWM7368                   ATATGCTTGTTCTAAAGATTAAGCCATGCAAGTTCCTAAGCTCAATCTGCAAATAGCTCCGTATATCTGTTTCAACCCTCGTGGCGGATAACCA-CGGTAATTCTGTGGCCAATACGTGTTCAG-CAGT-CCACCGGGGATTCAGACCTATCA-ACTTGACGGCAGGATC-GAGGCCTGCCATGGTCGTAACGGGTACAGAGGATAAGGGTTCGATCCTGGAGAGGTAGCCTTAGAAACAGCTACCACTTCTAAGGAAGGCAGCAGGCGCGCAACGTTCTCAATGGGTTCCCTGAAGACGTGACAGAACATAGCAATACTGGGCCAGGTTCGGTAATTGAAATGAGAACATTTTAAATCCCTTATCAAGTAACAATTGGAGGACAAGTCTGGTGCCAGCACCCGCGGTAATTCCAGCTCCAATAGCATCTAGTTAAGTTGTTGCAGTTAAAACGCTCGTAGTCGACACCTGCGCCCCGTTCCCCACGCCGGGAACCTTACTTTGAGTAAATTTGCGTGCTCGAAGCATGAC------TGAAAACTCCAGCAAAGAATAACGAAAGGGCTAATGATTGATAGAGGTAAGCGGGGCTGGTCACATGGTGGGGGTAGGGGTGAAATCCGTTGATCCTCGCCAGGTGAACTACTGCGAAGGCATCCAGCAAGTATACACTCTTTGATCAAGAACGAAAGTCTGGGGATCGAAGACGATTAGATACCGTCGTAGTCCAGACCCTAAATGATGCCGACCATGGATGGACTTTCGTCCATCCCGACCTAGTCTGGACCTTGTGGGAAACCATTAAGTTTTTGGGCTCTGGGGGGAGTATGGTTGCAAGACTGAAACTTAAAGGAATTGACGGGAGAGCACACAAGGAGTGGAGCCTGCGGCTTAATTTGACTTAACACGGGAAAACTCACTAGAGCAAGAAAAGGGGATGAGTGTCAGCGCAGCCGCACTTACACGATTCCTTCAGTGGTGGTGCATGGTCGTTCTTAGTTCGTGGAGTGATTTGTCTGGTCTATTCCGCTAACGAGCGAGAACCCAATCTCCTGTAGTTGAATATCCTAAGGAGACCGGCTGCGACAAGTGGCTGGAAGT--GGGTCAATAACAGGTCAGTGATGCCCTTAGATGCTCTAGGCTGCACGCGCGCTACAATGGGAGG-AAGAACGCGTT---ATC----------------GGTGCCTAACGGCTATCGGTAATCG-TCCAAAACCTCTCCTGTCCGGGATTGGCCTTTGT-AAC--AGGGCCATGAACAAGGAATTTCTAGTAGTCATCGG-TCACTAGCCGGTGGCGATTATGTCCCTGCTCTCTGTACACACCGCCCGTCGCTCCTACCGATT
Licea_parasitica_AMFD341                  -------------------------------------------------------GCTCCGTTTATCTGTTACAACTCTCCCGGCGGATATCCT-TGGTAATTCTAAGGCTAACACGTGCTCAGCCAGT-CCGGAGAGGTTTCAGACCTATCA-ACCTGATGGCATGGGA-GCGGCAAGCCATGGTTATAACGGGTACAGAGGATCAGGGTTCGGTCCTGGAGAGGTAGCCTGAGAAATAGCTACTACTTCTAAGGAAGGCAGCAGGCGCGCAACGTTCCCAGTGGGTCCCCTGAGGACGTGACGGAACATAGCAATACCAGGCCTGGCTTGGTAATTGTAATGGGGGCGTGTTAAATCTCCCACCGAGTAACAATTGGAGGACAAGTCTGGTGCCAGCACCCGCGGTAATTCCAGCTCCAATAGCATCTAATTAAGTTGTTGCAGTTAAAACGCTCGTAGTCGAAGCCAGTGTCCTG--GCGGCGGGCTGGCATCTTTCTTTGAGAAAAACTGAGTGCTCGACGCAGGCC--GCCCTGAAAGTTCTAGCAAAGAATAACGGATGTATCAATGGTAAATAGGGGCACTCGGGGCTGGTCACATGGCTGGGGTAGGGGTGAAATCCGATCATCCTAGCCAGGTGGACGAGTGCGAAAGCAGCCAGCAAGTCTGTTCCCGTTGATCAAGAACGAAAGTCTGGGGATCGAAGACGATTAGATACCGTCGTAGTCCAGACCCTAAATGCTGTCGACCATGGATGGACCGTAGTCCATCCCGACCTGGCCCGAACGCTGTGGAAAACCA-G-AGCATTTGGATTCTGGGGGGAGTATGGTCGCAAGTCTGAAACTTAAAGGAATTGACGGAAGAGCACACAAGGAGTGGAGCCTGCGGCTTAATTTGACTCAACACGGGGAAACTTACTAGAGCAAAAGCAGGGGATGATGTACAGTATATCAGTGCTTTACAGATTCCTGCTGTGGTGGTGCATGGTCGTTCTTAGTTCGTG-------------------------------------------------------------------------------------------------------------------------------------------------------------------------------------------------------------------------------------------------------------------------------------------------------------------------------------------------------------------------
Licea_variabilis_MA80591                  ATATGCTTGTCCCAAAGATTAAGCCATGCAAGTCTTGCGATGAAATCTGCGAAGGGCTCCATATATCTGTTGAAACCCACGACTCGACTAACCT-AGGTAATTCTTAGGCTAATGCGTACTGTCGCTTACTGTCATGGACTTCAGACCTATCA-ACTAAAGGGGATGGCC-AGGGCCTCCTCTGGTTTCAACGGGTACAGAGAATCAGGGTTCGGTTCTGGAGAGGTAGCCTCAAACATCGCTCCCACTTCTAAGGAAGGCAGCAGGCGCGCAACGTTCCCCATGGGCAACCTGAGGACGTGACGGGATATAGCGATACTGGACCGGGCTCGGTAATCGCAATGGGGTGGGCGTAAACACCCCAGCGAGTAACGATTGGAGGACAAGTCTGGTGCCAGCACCCGCGGTAATTCCAGCTCCAATAGCATCTAGTTAAGTTGTTGCAGTTAAAACGCTCGTAGTCAATGTGGGCTTTTGGCCGTGTGCTGAGTGCATTATACTTTGAATAAATTAAAGCGCTTGACGCAGCCCAGGGGCAGGATACTTCAGCAAAGAATATCGGAACCTGTAATGATTAATAGGGGCGATCGGGGCGGGCCACATGCCAGGGGTAGGGGTGAAATCCGTTGATCCTTGGTAGGTGAACAAGAGCGAAAGCAGCCTGCAAGTACGCTTTCTTTGATCAAGAACGAAAGCCTGGGGATCGAAGATGATCAGATACCATCGTAGTCCAGACCCTAAATGATGCCGACCATGGATGGGCGCAAGTCCATCCCGACCCAGTCTGGACCTTGTGGGAAACCATGAAGTGTTTGGGCTCCGGGGGGAGTATGGTCGCAAGACTGAAACTTAAAGGAATTGACGGAAGAGCACACAAGGAGTGGAGCCTGCGGCTTAATTTGACTCAACACGGGGAAACTTACAGGGGCATGAAGGCGAATTGCAGGTCAGGCGAGCAGGCCTTTCCTAAGTCGTCCAGTGGTGGTGCATGGTCGTTCTTAGTTCGTGGAGTGATTTGTCTGGTCTATTCCGCTAACGAGCGAGAACCTGGCTTCTTGAGTTGGGGTGGCCTTGAGGCACCTGCCTTGAAAAGAGGTCGGTAGC--AGGTCAATAACAGGTCAGTGATGCCCTTAGATGCCCTTGGCCGCACGCGCGCTACAATGGGGGG-GGGAGCGGGTT---GCC----------------TGTGCCTAACGGCTGCGGGTAATCCTGGGAAAGCTCTCCATGTCTGGGATCGAGGCGTGC-AAA-ACGTCTCGTGAACAAGGAATTTCTAGTAG-----------------------------------------------------------------------
Licea_variabilis_MA85637                  ATATGCTTGTCCCAAAGATTAAGCCATGCAAGTGCTGCGATGAAATCTGCGAAGGGCTCCATATATCTGTTGAAACCTGCGGCTCGAACAACCT-AGGTAATTCTTAGGCTAATGCGAACGGTCGCTTA-CGTCATGGACTTCAGACCTATCA-ACTAAAGGGGATGGTC-AAGGCCTCCTCTGGTTTCAACGGGTACAGAGAATCAGGGTTCGGTTCTGGAGAGGTAGCCTCAAACATCGCTACTACTTCTAAGGAAGGCAGCAGGCGCGCAACGTTCCCCATGGGCAACCTGAGGACGTGACGGGATATAGCGATACTGGACCGGGCTCGGTAATTGCAATGGGGTGGGCGTAAACACCCCAGCGAGTAACGATTGGAGGACAAGTCTGGTGCCAGCACCCGCGGTAATTCCAGCTCCAATAGCATCTAGTTAAGTTGTTGCAGTTAAAACGCTCGTAGTCAATGTGGGCCTTTGGCCGTGTGTTAGGTGCACTATACTTTGAATAAATTAAAGCGCTCGACGCAGCCCAGGGGCGGGATACTTCAGCAAAGAATATCAAAACCTGTAATGATTAATAGGGGGGATCGGGGTGGGCCACATGCCAGGGGTAGGGGTGAAATCCGTTGATCCTTGGTAGGTGAACAAGAGCGAAAGCAGCCTACAAGTACCCTTTCTTTGATCAAGAACGAAAGCCTGGGGATCGAAGATGATCAGATACCATCGTAGTCCAGACCCTAAATGTTGCCGACCATGGATGGGCGCAAGTCCATCCCGACCCAGTCTGGACCTTGTGGGAAACCATGAAGTGTTTGGGCTCCGGGGGGAGTATGGTCGCAAGACTGAAACTTAAAGGAATTGACGGAAGAGCACACAAGGAGTGGAGCCTGCGGCTTAATTTGACTCAACACGGGGAAACTCACGGGGGCATGAAGGCGAGATGCAGGTCAGGCGAGCAGGCCTTACCTCAGTCGTCCAGTGGTGGTGCATGGTCGTTCTTAGTTCGTGGAGTGATTTGTCTGGTCTATTCCGCTAACGAGCGAGAACCTGGCTTCTCGAGTTGGGG---------------------------------------------------------------------------------------------------------------------------------------------------------------------------------------------------------------------------------------------------------------------------------------------------------------
Licea_variabilis_MM28571                  -------------------------------------------------CGAACGGCTCCGTATATCTGTTGAAACCTGCGGCTCGAACAACCT-AGGTAATTCTTAGGCTAATGCGAACGGTCGCTTA-CGTCATGGACTTCAGACCTATCA-ACTAAAGGGGATGGTC-AAGGCCTCCTCTGGTTTCAACGGGTACAGAGAATCAGGGTTCGGTTCTGGAGAGGTAGCCTCAAACATCGCTACTACTTCTAAGGAAGGCAGCAGGCGCGCAACGTTCCCCATGGGCAACCTGAGGACGTGACGGGATATAGCGATACTGGACCGGGCTCGGTAATTGCAATGGGGTGGGCGTAAACACCCCAGCGAGTAACGATTGGAGGACAAGTCTGGTGCCAGCACCCGCGGTAATTCCAGCTCCAATAGCATCTAGTTAAGTTGTTGCAGTTAAAACGCTCGTAGTCAATGTGGGCCTTTGGCCGTGTGTTAGGTGCACTATACTTTGAATAAATTAAAGCGCTCGACGCAGCCCAGGGGCGGGATACTTCAGCAAAGAATATCAAAACCTGTAATGATTAATAGGGGGGATCGGGGTGGGCCACATGCCAGGGGTAGGGGTGAAATCCGTTGATCCTTGGTAGGTGAACAAGAGCGAAAGCAGCCTACAAGTACCCTTTCTTTGATCAAGAACGAAAGCCTGGGGATCGAAGATGATCAGATACCATCGTAGTCCAGACCCTAAATGTTGCCGACCATGGATGGGCGC-AGTCCATCCCGACCCAGTCTGGACCTTGTGGGAAACCATGAAGTGTTTGGGCTCCGGGGGGAGTATGGTCGCAAGACTGAAACTTAAAGGAATTGACGGAAGAGCACACAAGGAGTGGAGCCTGCGGCTTAATTTGACTCAACACGGGGAAACTCACGGGGGCACGAAGGCGAGATGCAGGTCAGGCGAGCAGGCCTTACCTCAGTCGTCCAGTGGTGGTGCATGGTCGTTCTTAGTTCGTGGAGTGATTTGTCTGGTCTATTCCGCTAACGAGCGAGAACCTGGCTTCTCGAGTTGGGGTGGCCCTGAGGCACCTGCCTTGAAAAGAGGTCGGTAGC--AGGTCAATAACAGGTCAGTGATGCCCTTAGATGCCCTTGGCCGCACGCGCGCTACAATGGGGGG-AAGAGCGGGTT---GCC----------------TGTGCCTAACGGCTGCGGGTAATCCTGGGAAAGCTCTCCATGTCTGGGATCTAGGCGTGT-AAA-ACGTCTTGTCAACAAGGAATTTCTAGTAGGCACAGG-TCATCAGCCTGTGCCGATTATGTCCCTGCTCTTTGTACACACCGCCCGTCGCTCCTACCGATT
Lindbladia_tubulina_AMFD228               -TATGCTTGTTTCCGAGATTAAGCCATGCATGCTTTGGCGGTGAATCTGCGAAAAGCTCCATAATACTGTTATAACTTTCCCAACGGATATCCGGTGGAAATTCTACGGCTAATACGTGCACCAGTAAG-TTGGAAAGGTTTCAGATCTATCATACTTGTGAACAGGGTA-TTGACCTGCTCAGGTTATAACAGATACGGGGAATTAGGGTTTGATTCCGGAGAGGAAGCCTAAAAAACCGCTTCCACTTCCAAGGAAGGCAGCAGGCGCGTAACGTTTCCAATGACTATGTTGAGAACGCTAGGAAACATATGGGACTAGGCTAAGTCTAGAATACCCGAATGAGGGCAATCCAAACAACTCACCTAGTAACAATTAGTGGGAAAGTCTGGTGCCAGCATCCGCGGTAATTCCAGCACTAATAGCATATTATTTTACTGTTGCAGTTGAAACATTCGTAGTCGAACTTGGGTTTTTTATGGTCTCTTCAGATAACTTACCTTGAGACAATAAACTGGCTCAAAGTAGGTCGACAT-TGAATTCACTAGCATGGGATAATTTATAGGAAGGTGGTTAAAAGGGGTTGAGGGGGTCAGCCAAGCTGTGGGGCGAGGGGTGAAATCCGTTGACCCTCACAGATTGACCATGAGCGAAAGCTGCTGGCTACGATATCTCTTTTGATCAAGAATGGGAGTGGGGGGATCGAAAATGATTAGATACCGTTGTAGTCCCCACAGCAAAAGTTGTCAACCACCCGTGGGATGACAATCTACCAGACTTCTTCCATATGTTAATTAAAGTTACTAAGT---T-GACTCTGGGGGGAGTATGGTCGCAAGTCTGAAACTTAAAGGAATTGACGGAGGAGCACACAAGGAGTGGAACCTGCGGCTTAATTTGACTCAACACGGGGAATCTTACGGAGATCACAGAAGAT-ATGATTGACACAATAAAGTTGTTTCTTGAATTCTTCCATCGGTGGTGCATGGCCGTTCTTAGTTCGTGTAGTGGTATGTCTGGTCAACTCCGCTAACGAGCAAGACATAAGACTTTCTCATTAGGTAGTCTGAGAGTGACAAACGTTTATAAGCCGTTGGAAGCATTATGCTATAACAGGTCAGTGATGCCCTAAGATATCTCCGGCTGCACGCGCGTTACTTTAGTATG-ATTAGCTAGAC--------------------CACGGCAAGAGATGCT--TGTGTAATC-TAGAATTCATACTAAGGTTAGGATTGCTTTGTTCCACT-CA-AACCATGAATATGGAATTTCTAGTAAGCGCTAGTTCACAAAACTGCGCTGACTTTGTCCCTGCTCTTTGTACACACCGCCCGTCGCTCCTACCGAT-
Lycogala_epidendrum_AMFD127               ------------------------------------------------------------------------------------TGGATAGAGCACGGAAAAGCTGTGTATAACACAGACAAGCAAGCG-CACGATGGACTTCAGACCTATCA-GCTAGACGGTAGGGTA-TTGGCCTACCGTGGCGATGACGGGTACAGAGGATTAGGGTTTGATCCTGGAGAGGTAGCCTGAGAAATCGCTCCCACTTCTAAGGAAGGCAGCAGGCGCGTAACGTTCCCAATGCTAGTAGTGAGGACGTAATGGGACATAACAATACCCCTATATAGTGGGTAATTGCAATGGGGCGGGCATAAACACCCTGCCGAGAAGCAACTGGAGGACAAGTCCGGTGCCAGCACCCGCGGTAATTCCGGCTCCAGTAGTGTATAGTTAAGTTGCTGCGGTTAAAACGCTCGTAGTCAAACATCTGGAGTTAGCGAGCCCATCGGTCCAGAAACTTTGAGCAAACTCAAACGCTTCAGGTGCGCCGGTCGCTCCAGACAGTAGCAAAGTATTTCAGATGGTGCGTAGATTAATGGGGGTAACCGGGGCCGGCCACATGGCGGGGGTAGAGGTGAAATTCGTTGATCCTCGCTAGGTGAACAAAGGCGAAAGCAGCCGGCCAGAGTACTTTCCTTGATCAAGAACGAAAGCCTGGGGAGCGAATGTGATCAGATACCACAGTAGTCCAGGCCTTAAACGTTGCCAGCTGGAGACGGGCCTAGGTCAGTGCAGACTTGGCCCGGATCCTGCGGGAAACCAA--AGCGTATGGGCTCCGGGGGGAGTATGGTCGCAAGGCTGAAACTTAAAGGCATTGACGGAAGAGCACACAAGGAGTGGAGCCTGCGGCTTAAATTGACTCAACACGGGGAATCTCACGGACGCACAAATAGGTAATGAAGGACAGTTTGCAGGGCTTTCTGGATCTCCTATAACGGTGGTGCATGGCCGTTCGTAGTTCGTGGATTGGTCCGTCTGGTTAATTCCGATAACGAGCGAGAACCC-GGCTTCCATGTTAGGGTAACATAGGGCAATCCCTGCCGATGAGGCACAGGGA-T--GGGTCAATAACAGGTCAGTAATGCCCCTAGATGCGTCCGGCTGCACGCGCGCTACAATGGGGGG----AGTCAAAC---CTG---------------TGCGACCGAGAGGTCCCGTTATTACA-TGGAAACCCCTCCTCGACTGGGATTGTACCGTGT-AAA-GCCGGCCACTAACAAGGAATTTCTAGTATCCGCTGG-TCACAACCCAGCAGAGATTTCGTTACTGCTCTTTGTGCACACCGCCCGTCGCTCCTACCGATT
Lycogala_epidendrum_AMFD271               ATATGCTTGTCCCGAAGACTAAGCCATGCATGCCTAGTTAAGGAATCAGCGAACGGCTCCGCATATCTGTTGTCACCTATCGTGTGGATAGAGCACGGAAAAGCTGTGTATAACACAGCAAAGCAAGCG-CACGATGGACTTCAGACCTATCA-GCTAGACGGTAGGGTA-TTGGCCTACCGTGGCGATGACGGGTACAGAGGATTAGGGTTTGATCCTGGAGAGGTAGCCTGAGAAATCGCTCCCACTTCTAAGGAAGGCAGCAGGCGCGTAACGTTCCCAATGCTAGTAGTGAGGACGTAATGGGACATAACAATGCCCCTATATAGTGGGTAATTGCAATGGGGCGGGCATAAACACCCTGCCGAGAAGCAACTGGAGGACAAGTCCGGTGCCAGCACCCGCGGTAATTCCGGCTCCAGTAGTGTATAGTTAAGTTGCTGCGGTTAAAACGCTCGTAGTCAATCATCTGGAGTTAGCGAGCCCATCGGTCCAGGAACTTTGAGCAAACTCAAACGCTTCAGGTGCGCCGGCCGCTCCAGACAGTAGCAAAGTATTTCAGATGGTGCATGGATTAATGGGGGTAACCGGGGCCGGCCACATGGCGGGGGTAGAGGTGAAATTCGTTGATCCTCGCTAGGTGAACAAAGGCGAAAGCAGCCGGCCAGAGTACTTTCCTTGATCAAGAACGAAAGCCTGGGGAGCGAATGTGATCAGATACCACAGTAGTCCAGGCCTTAAACGTTGCCAGCTGGAGACGGGCCTAGGTCAGCATAGACTTGGCCCGGATCCTGTGGGAAACCAA--AGCGTATGGGCTCCGGGGGGAGTATGGTCGCAAGACTGAAACTTAAAGGAATTGACGGAAGAGCACACAAGGAGTGGAGCCTGCGGCTTAAATTGACTCAACACGGGGAATCTCACGGACGCACAAATAGGTAATGAAGGACAG-TTGCAGGGCTTTCTGGATCTCCTATTACGGTGGTGCATGGCCGTTCGTAGTTCGTGGATTGGT-CGTCTGGTTAATTCCGATAACGAGCGAGAACCC-GGCTTCGATGTTAGGGGAACATCGGGCAATCCCTGCCGCTGAGGCACAGGGA-T--GGGTCAATAACAGGTCAGTAATGCCCCTAGATGCGTCCGGCTGCACGCGCGCTACAATGGGGGG----AGTCAAAC---CTG---------------CGCGACCGAAAGGTTCCGTTACTACA-TGGAAACCCCTCCTCGACTGGGATTGTACCGTGT-AAA-GCCGGCCACTAACAAGGAATTTCTAGTATCCGCTGG-TCACAACCCAGCAGGGATTTCGTTACTGCTCTTTGTGCACACCGCCCGTCGCTCCTACCGATT
Lycogala_epidendrum_MA83194               ATATGCTTGTCCCTAAGACTAAGCCATGCATGCCAGGCCATTTGACCAGCGAACGGCTCCGTATATCTGTTGTAACCTATCGTGTGGATA-AGCACGGAAAAGCTGTGTGTAAACCAGCTAACCCAGAT-CACGATGGGCTTCAGACCTATCA-GCTAGACGGTAGGGTA-TTGGCCTACCGTGGCTACGACGGGTACAGAGGATTAGGGTTTGATCCTGGAGAGGTAGCCTGAGAAATCGCTCCCACTTCTAAGGAAGGCAGCAGGCGCGTAACGTTCCCAATGCATGGTGTGAGGACGTGACGGGACATAACAATGCTCCT-T---GTGAGTAATTGCAATGGGGTGGGCTTAAACGCCCCACCGAGAAGCGACTGGAGGACAAGTCCGGTGCCAGCACCCGCGGTAATTCCGGCTCCAGAAGTATATAGTTAATTTGCTGCGGTTAAAACGCTCGTAGTCAAGAACTGGAGGTGAGCGGCTCATGTGGTTCAGGGACTTTGAGCAAACTCAAGCGCTTAAGGTAAGGCACCAGCATCAGACAGTAGCAAAGTATCCCACAGAGCATAACGGTATACAGGGGCAATCGGGGCCGGCCACATGGCGGGGGGAGTGGTGAAATACGATGATCCTCGCTGGGTGAACAAACGCGAAAGCAGCCGGCCAGGGTGCGCCCGTTGATCAAGAACGAAAGCCTGGGGAGCGAATGTGATCAGATACCACAGTAGTCCAGGCCTTAAACGTTGCCAGCTGGAGGCGGGCCCAGGTCAGTGCAGACTTGGCCCGAATCCTGAGGGAAACCAA--AGC-T-----------------------------------------------------------------------------------------------------------------------------------------------------------------------------------------------------------------------------------------------------------------------------------------------------------------------------------------------------------------------------------------------------------------------------------------------------------------------------------------------------------------------------------------------------------------------------
Metatrichia_floriformis_MA83204           -----------------CTTAAGCCATGCATGTCTCGATCTAGAATCTGCGAACGGCTCCGTATATCTGTTATAACCTAACGCCTTAATAACCA-CGGTAATTCTGTGGCTAATACGTGTTACGGCTCG-CGCGATAGGCGCCAGACCTATCA-ACTAGATGCCCAGGGA-TCGCCTGGGCATGGTTATAACGGGTACAGAGGATCAGGGTTCGATCCTGGAGAGGTAGCCTGAGAGATCGCTACTACTTCTAAGGAAGGCAGCAGGCGCGCAACGTTCCCAATGGGGACCCTGAGGACGTCAGGGGGCATATCAATGCCCGGCCAGGCCGGGCAATTGAAATGGGGGACCTCTAAACCCCACACCGAGTAACAATTGGAGGACAAGTCTGGTGCCAGCACCCGCGGTAATTCCAGCTCCGATAGCATCTTGTTAAGTTGTTGCAGTTAAAACGCTCGTAGTCAAAGTTGGTGCG-TCTCGCCCGCCCCCAGCACTATACTTTGAACAAACGTGCATGCTCAATCTAGGCCGGCCCTTGAAACCCGCAGCAAAGAATAAGGGAAGGGTAAATGATCTATTGGGGCGATCGGGGCAGGCCACATGGCGGGGGTAGGGGTGAAATCCGTTGATCCTCGCCAGGTGAACTAACGCGAAAGCAGCCTGCAAGTACGCTTTCTTAGATCAAGAACGAAAGTCTGGGGATCGAAGATGATCAGATACCATCGTAGTCCAGACCCTAAATGATGCCGGCCATGGATGGGCCCTCGTCCATCCCGACCCGCCCCGCACTTCTTGGGAAACCATTAAGCGTTTGGGCTCCGGGGGGAGTATGGTCGCAAGACTGAAACTTAAAGGAATTGACGGAAGAGCACACAAGGAGTGGAGCCTGCGGCTTAATTTGACTCAACACGGGGAAACTCACTAGGGCAAGAGGGGGGTAGGATGGACAGCCGATCAGGGCTTTCCTGATTCCCCCAGTGGTGGTGCATGGTCGTTCTTAGTTCGTGGATTGATTTGTCTGGTCTATTCCGCTAACGAGCGAGAACCCCCCCTCTCGAGGTTAGGCGAGCCGGAGGGACCGTCTTCGACAAGGAGACGGCAGT--GGGTCAATAACAGGTCAGTGATGCCCTTAGATGCTCTAGGCCGCACGCGCGCTACAATGCGGCG-ACTAACGGGCT---CCC----------------CGTGCCTAACGGCGTCGGGGAATCC-GCGAACGCGCCGCGTATCCGGGACAGCGCCGTGT-AAC-TCGGCGCTCAAACAAGGAATTTCTAGTAGTCATG------------------------------------------------------------------
Metatrichia_floripara_Lado25103           ---------------------AGCCATGCATGTCTCGATCTAGAATCTGCGAACGGCTCCGTATATCTGTTATTACCCACCGCCGGCATAACCA-CGGTAATTCTGTGGCTAATACGTGTAACGGCTCG-CGCGATGGGCACCAGACCTATCA-ACTAGACGCCCAGGGA-TTGCCTGGGCGTGGTAATAACGGGTACAGAGGATCAGGGTTCGATCCTGGAGAGGTAGCCTGAGAGATCGCTACTACTTCTAAGGAAGGCAGCAGGCGCGCAACGTTCCCAATGGGGACCCTGAGGACGTCATAGGACATATCAATGCCCGGCCAAGCCGGGCAATTGAAATGGGGGACGCTTAAACCCCACACCGAGTAACAATTGGAGGACAAGTCTGGTGCCAGCACCCGCGGTAATTCCAGCTCCGATAGCATCTAATTAAGTTGTTGCAGTTAAAACGCTCGTAGTCCGAGTCAGTGCGCCCGCGCACGCCCCCGGCTCTTTACTTTGAACAAACGTACGCGCTCGAAGCAGGCCGGCCCTTGAAACCCGCAGCAAAGAATAATGAAAGAGTTAATGATCGATTGGGGCGATCGGGGCAGGCCACATGGCGGGGGTAGGGGTGAAATCCGTTGATCCTCGCCAGGTGAACTAACGCGAAAGCAGCCTGCAAGTACGCTTTCTTAGATCAAGAACGAAAGTCTGGGGATCGAAGATGATCAGATACCATCGTAGTCCAGACCCTAAATGATGCCGGCCATGGATGGGCCCTCGTCCATCCCGACCCGACCCGCACTTTATGGGAAACCAT-AAGCGTTTGGGCTCCGGGGGGAGTATGGTCGCAAGACTGAAACTTAAAGGAATTGACGGAAGAGCACACAAGGAGTGGAGCCTGCGGCTTAATTTGACTCAACACGGGGAAACTCACTAGGGCAAGAGTGCGGTAGGATGGACAGCCTATCAGGGCTTTCCTGATTCGTACAGTGGTGGTGCATGGTCGTTCTTAGTTCGTGGGTCGACTTGTCTGGTTTATTCCGATAACGAGCGAGAACCCGCCCTCTCGTGGTTAGGCGGTCCGGAGGGACCGGCATCGATAAGGTGCCGGCAGT--GGGTCAATAACAGGTCAGTGATGCCCTTAGATGCTCTAGGCCGCACGCGCGCTACAATGCAGCG-AGTAACGGGCT---CCC----------------TGTGCCTAACGGCGGCGGGGAATCC-GTGAAAGTGCTGCGTATCCGGGATAGCGCCGTGT-AAC-TCGGCGCTTAAACAAGGAATTTCTAGTAGTCATGGG-TCACCAGCCCGTGACGATTC-------------------------------------------
Metatrichia_horrida_MA81778               ATATGCTTGTCCCGAAGCTTAAGCCATGCATGCGTCTCTC-AGAATCTGCGAACGGCTCCGTATACCTGTCACCACCCACCTCCGGGAAAACCT-CGGTAATTCTATGGCTAATACGTATGACGCCGGGCGCAGATGGGCGCCAGACCTATCA-ACTAGATGCCCGGGGA-GCTCCCGGGCAGGGTGGTAACGGGTACAGAGGATCAGGGTTCGGTCCTGGAGAGGAAGCCTTAGAGATCGCTTCTACTTCTAAGGAAGGCAGCAGGCGCGCAACGTTCCCAATGGGGACCCTGAGGACGTGAGGGGACATACCGATGCCTGGCCAAGCCGGGCAATCGGAATGGGGGCCAGCCAAACCCCACACCGAGTAACAATTGGAGGACAAGTCTGGTGCCAGCACCCGCGGTAATTCCAGCTCCAATGGCATCTTATTAAGTTGTTGCAGTTAAAACGCTCGTAGCCGCATGCGGCGCGCTGTGCGACCCTCCCCGCACCGTACTTTGACCAAATGTAAGTGCTCCAGGCAGGCCGGCCCCTGAAACCCGCAGCAAAGAATACCGGAAGGGTGAATGATCTCGTGGGGCGATCGGGGCGGGCCATATGGCAGGGGTAGGGGTGAAATCCGTTGATCCTTGCCAGATGATCTAACGCGCAAGCAGCCCGCTAGTACGCTTTCTCAGGTCAAGAACGAAAGTCTGGGGATCGAAGATGATCAGATACCATCGTAGTCCAGACCCTAAATGATGCCGACCATGGATGGGCACTCGTCCATCCCGACCCGGCCCGCACGTCCTGGGAAACC-TCGAGTGTGTGGGCTCCGGGGGGAGTATGGTCGCAAGACTGAAACTTAAAGGAATTGACGGAAGAGCACACAAGGAGTGGAGCCTGCGGCTTAATTTGACTCAACACGGGGAAACTCACTAGGGCAGGAGGGGGGTATGACGGACGGCTGAGCAGGGCCTTCTCGATTCCCCCAGTGGTGGTGCATGGTCGTTCTTAGTTCGTGGATTGATTTGTCTGGTCTATTCCGCTAACGAGCGAGAACCCGCCCTCCCGAGGTTAGGCGGTCTAGGGGGAGCGCCTCCGAGAAGGAGGCGGCAGC--GGGTCAATAACAGGTCAGTGATGCCCTTAGATGCTCTAGGCCGCACGCGCGCTACAATGGGGCG--GTCGGCGGGT---TCC----------------TGTGCCGAAAGGCGGCGGGGAATCCGGCTAACTCGCCTCGTATCCGGGCCAGTGCCGTGC-AAC-ACGGCCCTCAAACAAGGAATTTCTAGTAGTCACGGG-TCACCAGCCCCTGACGATTC-------------------------------------------
Nannengaella_contexta_MAFungi_73321       --ATGCTTCTCCTAAAGACTAAGCCATGCATGCCTTCTCTCTGAATCTGCGAACGGCTCCGCAAACCAGTTGTAAACTATAGCGAGGATAACCC-TGGTAATTCTGAGGCTAATACTCGACCGGGCTCT-CGCAATGTGCTTCTGACCTATCA-ACTAGATGGCAGCGTAAGGGGCATGCTATGGTTACAACGGGTACAGAGGATAAGGGTTCGATCCTGGAGAGTGGGCCTGAGAGATTGCTCACACTTCTAAGGAAGGCAGCAGGCGCGCAACGTTCCCATTGGGCAGCCCGAGGGCGTTAGGGGACATATGAATGCCTGTCTATGATGGGCAATTCAAATGGGTTCGTTCTAAACAACCCTTCGAGTAACAATTAGAGGACAAGTCTGGTGCCAGCACCCGCGGTAATTCCAGCTCTAATAGCATACGTTAAAGTTGTTGCAGTTAAAACGCTCGTAGTCGGCTTCAGATCTTCAGACGGCTTGGGGTGCCGTTCACTATGACTAAACTGGAGTGATCAAAGCATGTC---ACACGTACAGCGCAGCATAGTATGAATCTA-GGGGTAGATGCGAAAGGGGTGTTCGAGGGTGACCGAATTGCTGGGCGAGTGGTGAAATACGTTGACCCTAGCAAGTCGACCAAAGGCGAAAGCAGTCATCAAGGGCACGCCCTTTGATCAAGAGCGAAAGTTAAGGGTTCGAAGACGATCAGATACCGTCGTAGTCTTAACTATAAATGATACTGACCAGAGACAGGACACTGTCCATCTCGACTCCTTCTGGATCTTG-GAGAAATTAG--AGTCTTTGAGTTCCGGGGGGAGTATGGTCGCAAGGCTGAAACTTAAAGGAATTGACGGAAGGGCACACAAAGAGTGGAACCTGCGGCTTAATTTGACTCAACACGGGAAAACTCACCAGGTCCGGATACGCGTATGAAAGTCAAGCTGAAAGACTTTACTCAATGATGTAAGTGGTGGTGCATGGTCGTTCTTAGTTCGTGGATTGATTTGTCTGGTCGATTCCGATAACGAGCGAGACCCC-GGTGTTCCTAATAGGGCTTCTTAGACACATCAAGGCCGATAAGGTCTTTGAAAT--GGGTTAATAACAGGTCAGTCATGCCCTTAGATGTTCTGGGCCGCACGCGCGTTACAATGGCACGTAA-AAAGAGTG---CTT-TTCACAGGCGTCTCCCGGGCCTAACGGTC--CGGGTAACC-CTTAATCCCTGCTTTGACTGGGATAGATCCTTGCAATT-ATTGGTCTCTAACGAGGAATTTTTAGTAAGCGCAGA-TCATTAATCTGTGCTGAATGCGTCCCTGCCCTTTGTACACACCGCC-----------------
Nannengaella_globulifera_MAFungi_51647    --ATGCTTCTCCTAAAGACTAAGCCATGCATGTCTTCTCTCTGAATCTGCGAACGGCTCCGCAAACCAGTTGTAAACAAAGGCACGGATAACCC-TGGTAATTCTGAGGCTAATACGAGAGCGGGGTCT-TGCAATGTGCTTCTGACCTATCA-ACTAGATGGCAGCATAAGGGACATGCCATGGTTACAACGGGTACAGAGGATAAGGGTTCGATCCTGGAGAGTGGGCCTGAGAGATTGCTCATACTTCTAAGGAAGGCAGCAGGCGCGCAACGTTCCCATTGGGCAGCCCGAGGGCGTTAGGGGACATATGAATGCCTGCCATAGGTGGGCAATTCAAATGGGACTGTTCTAAACAGCCTATCGAGTAACAATTAGAGGACAAGTCTGGTGCCAGCACCCGCGGTAATTCCAGCTCTAATAGCATACGTTAAAGTTGTTGCGGTTAAAACGCTCGTAGTCGGCTTAAGATCTTCAGACGGCT-GGGGTGCCATTCACTATGACTAAACTGGGGTGATCAAAGCAGGTC---ACACGTACAGCGCAGCATAGGACGGGTTTG-GGGGTAAAAGCGATAGGGGTGTTCGAGGGTGACCGAATTGCTGGGCGAGTGGTGAAATACGTTGACCCTAGCAAGTCGACCAAAGGCGAAAGCAGTCATCAAGGGCACGCCCGTTGATCAAGAGCGAAAGTTAAGGGTTCGAAGACGATCAGATACCGTCGTAGTCTTAACTATAAATGATGCAAACCAGGGATAGGACACTGTCCATCTCGACTCCTCCTGGATCTTA-GGGAAATCAG--AGTCTTTGGGTTCTGGGGGGAGTATGGTCGCAAGGCTGAAACTTAAAGGAATTGACGGAAGGGCACACAAAGAGTGGAACCTGCGGCTTAATTTGACTCAACACGGGAAAACTCACCAGGTCCGGATACACGTATGAAAGTCAAGCTGAAAGACTTTACTCAATGATGTAAGTGGTGGTGCATGGTCGTTCTTAGTTCGTGGATTGATTCGTCTGGTCTATTCCGATAACGAGCGAGACCCC-GGTGTTCCTAATAGGGCTTCTTAGACAAATCAAAGCCGACAAGGTTCTTGAAAT--GGGTTAATAACAGGTCAGTCATGCCCTTAGATGTTCTGGGCCGCACGCGCGTTACAATGGAAGGGAA-AGAAAGTG---C-TCCGAAAAGGCGTTTCCTGGGCCTAACGGTC--TGGGTAACC-AGTAGTCCTTGCTTTGACTGGGACAGATCATTGCAATT-ATTGGTCTCCAACGAGGAATTTTTAGTAAGCACGGG-TCATTAACCCGTGCTTAATGCGTCCCTGCCCTTTGTACACACCGCCCGTCGCTCCTA------
Nannengaella_leucopus_MAFungi_68971       --ATGCTTCTCCTAAAGACTAAGCCATGCATGCCTTCTCTCTGAATCTGCGAACGGCTCCGCAAACCAGTTGTAAACTACAGCATGGATAACCC-TGGTAATTCTGAGGCTAATACAAGATCGGGCTCT-TGCTTTGTGCTTCTGACCTATCA-ACTTGATGGCAGCGTAACGGACATGCCATGGTTACAACGGGTACAGAGGATAAGGGTTCGATCCTGGAGAGTGGGCCTGAGAGATTGCTCATACTTCTAAGGAAGGCAGCAGGCGCGCAACGTTCCCATTGGGCAGCCCGAGGGCGTTAGGGGACATATGAATGCCTGCCATTGGTGGGCAATTCAAATGGGACTGTTCTAAACATCCTATCGAGTAACAATTAGAGGACAAGTCTGGTGCCAGCACCCGCGGTAATTCCAGCTCTAATAGCATACGTTAAAGTTGTTGCGGTTAAAACGCTCGTAGTCGGCATAAGATCTTCATACGGCTGGGGGTGCCATTCACTATGACTAAACTGGGGTGATCAAAGCATGTC---ACACGTACAGCATAGCATAGGATGGGGGTT-TGGGTAAAAGCGATAGGGGTGTTCGAGGGTGACCGAATTGCCGGGCGAGTGGTGAAATACGTTGACCCTGGCAAGTCGACCAAAGGCGAAAGCAGTCATCAAGGGCACGCCCGTTGATCAAGAGCGAAAGTTAAGGGTTCGAAGACGATCAGATACCGTCGTAGTCTTAACTATAAATGATGCAAACCAGGGATAGGACACTGTCCATCTCGACTCCTCCTGGATCTTA-GAGAAATTAG--AGTCTTTGGGTTCTGGGGGGAGTATGGTCGCAAGGCTGAAACTTAAAGGAATTGACGGAAGGGCACACAAAGAGTGGAACCTGCGGCTTAATTTGACTCAACACGGGAAAACTCACCAGGTCCGGATACACGTATGAAGGTCAAGCTGAAAGACTTTACTCAATGATGTAAGTGGTGGTGCATGGTCGTTCTTAGTTCGTGGATTGATTTGTCTGGTCGATTCCGATAACGAGCGAGACCCC-GGTGTTCCTAATAGGACTTCTTAGACACATCAGAGCCGATAAGGTTCTTGAAAT--GGGTTAATAACAGGTCAGTCATGCCCTTAGATGTTCTGGGCCGCACGCGCGTTACAATGGCAAGTAA-AGAAAGTG---C-TC-CAAAAGGCGTCTCCTGGGCCTAACGGTC--TGGGTAACC-CTTAGTCCCTGCTTTGACTGGGACAGATCATTGCAATT-ATTGGTCTCCAACGAGGAATTTTTAGTAAGCATGGG-TCATTAACCCGTGCTTAATGCGTCCCTGCCCTTTGTACACACCGCCCGTCGCTCCTACCGATT
Nannengaella_mellea_MAFungi_60314         -----------------------------------------------------------------------------------------------------------------------------------------------------------------------------------------------------------------------------------------------------------------------------CGCAACGTTCCCATTGGGCAGCCCGAGGGCGTTAGGGGACATATGAATGCCTGTCTATGATGGGCAATTCAAATGGGTTTGTTGTAAACAGCCCTTCGAGTAACAATTAGAGGACAAGTCTGGTGCCAGCACCCGCGGTAATTCCAGCTCTAATAGCATACGTTAAAGTTGTTGCGGTTAAAACGCTCGTAGTCGGCTTCAGATCTTCAGACGGCGCGGGACGCCATTCACTATGATTAAACTGGAGTGATCAAAGCATGTC---ACACGTACAGCGCAGCATAGTATGGCACTT-GGGGCAGAAGCGAAAGGGGTGTTCGAGGGTGACCGAATTGCCGGGCGAGTGGTGAAATACGTTGACCCTGGCAAGTCGACCAATGGCGAAAGCAGTCATCAAGGGCACGCCCGTTGATCAAGAGCGAAAGTTAAGGGTTCGAAGACGATCAGATACCGTCGTAGTCTTAACTATAAATGATGCTAACCAGGGATAGGACACTGTCCATCTCGACTCCTCCTGCACCTTA-GAGAAATTAC--AGTCTTTGAGTTCTGGGGGGAGTATGGTCGCAAGGCTGAAACTTAAAGGAATTGACGGAAGGGCACACAAAGAGTGGAACCTGCGGCTTAATTTGACTCAACACGGGAAAACTCACCAGGTCCAGATACACGCATGAAAGTCAAGCTGAAAGACTTTACTCAATGATGTAAGTGGTGGTGCATGGTCGTTCTTAGTTCGTGGATTGATTTGTCTGGTCGATTCCGATAACGAGCGAGACCCC-GGTGTTCCTAATAGGGCTTCTTAGACACATCAGGGCCGATAAGGTCCTTGAAAT--GGGTTAATAACAGGTCAGTCATGCCCTTAAATGTTCTGGGCCGCACGCGCGTTACAATGGCACGTAT-AGAAAGTG---CCT--CCAAAGGCGTTTCCCGGGCCTGACGGTC--CGGGTAACC-CTTAATCCCTGCTTTGACTGGGATAGATCATTGCAATT-ATTGGTCTCTAACGAGGAATTTTTAGTAAGCGCAGG-TCATTAACCTGCGTTGAATAAGTCCCTGCCCTTTGTACACACCGCCCG---------------
Nannengaella_mellea_MAFungi_60322         GTATGCTTCTCCTAAAGACTAAGCCATGCATGCCTTCTCTCTGAATCTGCGAACGGCTCCGCAAACCAGTTGTAAACTATAGCAAGGATAACCC-TGGTAATTCTGAGGCTAATACTTGATTGGGCTCT-TGCTTTGTGCTTCTGACCTATCA-ACTAGATGGCAGTGTAAGGGACATGCTATGGTTACAACGGGTACAGAGGATAAGGGTTCGATCCTGGAGAGTGGGCCTGAGAGATTGCTCACACTTCTAAGGAAGGCAGCAGGCGCGCAACGTTCCCATTGGGCAGCCCGAGGGCGTTAGGGGACATATGAATGCCTGTCTATGATGGGCAANTCAAATGGGTTTGTTGTAAACAGCCCTTCGAGTAACAATTAGAGGACAAGTCTGGTGCCAGCACCCGCGGTAATTCCAGCTCTAATAGCATACGTTAAAGTTGTTGCGGTTAAAACGCTCGTAGTCGGCTTCAGATCTTCAGACGGCGCGGGACGCCATTCACTATGATTAAACTGGAGTGATCAAAGCATGTC---ACACGTACAGCGCAGCATAGTATGGCACTT-GGGGCAGAAGCGAAAGGGGTGTTCGAGGGTGACCGAATTGCCGGGCGAGTGGTGAAATACGTTGACCCTGGCAAGTCGACCAATGGCGAAAGCAGTCATCAAGGGCACGCCCGTTGATCAAGAGCGAAAGTTAAGGGTTCGAAGACGATCAGATACCGTCGTAGTCTTAACTATAAATGATGCTAACCAGGGATAGGACACTGTCCATCTCGACTCCTCCTGCACCTTA-GAGAAATTAC--AGTCTTTGAGTTCTGGGGGGAGTATGGTCGCAAGGCTGAAACTTAAAGGAATTGACGGAAGGGCACACAAAGAGTGGAACCTGCGGCTTAATTTGACTCAACACGGGAAAACTCACCAGGTCCAGATACACGCATGAAAGTCAAGCTGAAAGACTTTACTCAATGATGTAAGTGGTGGTGCATGGTCGTTCTTAGTTCGTGGATTGATTTGTCTGGTCGATTCCGATAACGAGCGAAACCCC-GGTGTTCCTAATAGGGCTTCTTAAACACATCAGGGCCGATAAGGTCCTTGAAAT--GGGTTAATAACAGGTCAGTCATGCCCTTAAATGTTCTGGGCCGCACGCGCGTTACAATGGCACGTAT-AGAAAGTG---CCT--CCAAAGGCGTTTCCCGGGCCTGACGGTC--CGGGTAACC-CTTAATCCCTGCTTTGACTGGGATAGATCATTGCAATT-ATTGGTCTCTAACGAGGAATTTTTAGTAAGCGCAGG-TCATTAACCTGCGTTGAATAAGTCCCTGCCCTTTGTACACACCGCCCGTCGCT----------
Oligonema_affine_MA78975                  -----------------CTTAAGCCATGCATGTCTCGATCCCGAATCTGCGAACGGCTCCGTATATCTGTTGTAACCCACCGCCCGGATAACCT-CGGTAATTCTGAGGCTAATACGTATAACGGAGCG-AGCGATGGGCTTCAGACCTATCA-ACTAGATGGCCAGGGA-TAGCCTGGCCACGGTTATTACGGGTACAGAGGATCAGGGTTCGGTCCTGGAGAGGTAGCCTGAGAGATCGCTACTACTTCTAAGGAAGGCAGCAGGCGCGCAACGTTCCCAATGGGGACCCTGAGGACGTGAAGGGACATACCAATGCCCGGCCAAGCCGGGCAATTGGAATGGGGGACCTTTAAACCCCACACCGAGTAACAATTGGAGGACAAGTCTGGTGCCAGCACCCGCGGTAATTCCAGCTCCAATAGCATCTAATTAAGTTGTTGCAGTTAAAACGCTCGTAGTTCGAGTCGGTGCGTCCTGCGATATCCTTGGCACCTTACTTTGAATAAATGTGAGCGCTCCAAGCAGGCCGGCCCTTCTAACCCGCAGCAAAGAATAACGGAAGGGTCAATGATCGATAGGGGAGATCGGGGCAGGCCACATGGCGGGGGTAGGGGTGAAATCCGTTGATCCTCGCCAGGTGAACTAGAGCGAAAGCAGCCTGCAAGTACTCATCCTTTGATCAAGAACGAAAGTCTGGGGATCGAAGATGATCAGATACCATCGTAGTCCAGACCCTAAATCATGCCGGCCATGGATGGGCACTCGTCCATCCCGACCCTGCCCGCACCTTGTGGGAAACCAT-AAGCGTTTGGGCTCCGGGGGGAGTATGGTCGCAAGACTGAAACTTAAAGGAATTG----------------------------------------------------------------------------------------------------------------------------------------------------------------------------------------------------------------------------------------------------------------------------------------------------------------------------------------------------------------------------------------------------------------------------------------------------------------------------------------------------------------------------
Oligonema_affine_MA83345                  ATATGCTTGTCCCGAAGCTTAAGCCATGCATGTCTCGATCCCGAATCTGCGAACGGCTCCGTATATCTGTTGTAACCCACCGCCCGGATAACCT-CGGTAATTCTGAGGCTAATACGTGTAACGGAGCG-AGCGATGGGCTTCAGACCTATCA-ACTAGATGGCCAGGGA-TAGCCTGGCCACGGTTATTACGGGTACAGAGGATCAGGGTTCGGTCCTGGAGAGGTAGCCTGAGAGATCGCTACTACTTCTAAGGAAGGCAGCAGGCGCGCAACGTTCCCAATGGGGACCCTGAGGACGTGAAGGGACATACCAATGCCCGGCCAAGCCGGGCAATTGGAATGGGGGACCTTTAAACCCCACACCGAGTAACAATTGGAGGACAAGTCTGGTGCCAGCACCCGCGGTAATTCCAGCTCCAATAGCATCTAATTAAGTTGTTGCAGTTAAAACGCTCGTAGTTCGAGTCGGTGCGTCCTGCGATATCCTTAGCACCTTACTTTGAATAAATGTGAGCGCTCCAAGCAGGCCGGCCCTTCAAACCCGCAGCAAAGAATAACGGAAGGATCAATGATCGATAGGGGAGATCGGGGCAGGCCACATGGCGGGGGTAGGGGTGAAATCCGTTGATCCTCGCCAGGTGAACTAGAGCGAAAGCAGCCTGCAAGTACTCATCCTTTGATCAAGAACGAAAGTCTGGGGATCGAAGATGATCAGATACCATCGTAGTCCAGACCCTAAATCATGCCGGCCATGGATGGGCACTCGTCCATCCCGACCCTGCCCGCACCTTGTGGGAAACCAT-AAGCGTTTGGGCTCCGGGGGGAGTATGGTCGCAAGACTGAAACTTAAAGGAATTGACGGAAGAGCACACAAGGAGTGGAGCCTGCGGCTTAATTTGACTCAACACGGGGAAACTCACTAGGGCAGGAGGGGGGTACGATGGACAGCCGATCAGGGCTTTCCTGATTCCTCCAGTGGTGGTGCATGGTCGTTCTTAGTTCGTGGACTGATTTGTCTGGTCTATTCCGCTAACGAGCGAGAACCCACCCTCTCGAGGTTAGGCGACCCGGAGGGACCGGTACCGTTAAGGTGCTGGCAGC--GGGTCAATAACAGGTCAGTGATGCCCTTAGATGCTCTAGGCCGCACGCGCGCTACAATGGGGCG-AGTAACGGGCTC--TCC----------------TGTGCCGAAAGGCGGCGGGGAATCC-GCGAAAGTGCCCCGTATCCGGGATAGCGCCGTGT-AAC-TCGGCGCTCGAACAAGGAATTTCTAGTAGTCATGGG-TCACCAGCCCGTGACGATTC-------------------------------------------
Oligonema_persimile                       -TATGCTTGTCCCGAAGCTTAAGCCATGCATGTCTCGATCCCGAATCTGCGAACGGCTCCGTATATCTGTTGTAACCCAACTCCGGCATAACCA-CGGTAATTCTGTGGCTAATACGTGTAACGGAGCG-AGAGATGGGCTTCAGACCTATCA-ACTAGATGGCCAGGGA-TAGCCTGGCCACGGTTATTACGGGTACAGAGGATCAGGGTTCGGTCCTGGAGAGGTAGCCTGAGAGATCGCTACTACTTCTAAGGAAGGCAGCAGGCGCGCAACGTTCCCAATGGGGACCCTGAGGACGTGAAGGGACATACCAATGCCCGGCCAAGCCGGGCAATTGGAATGGGGGACACCCAAACCCCACACCGAGTAACAATTGGAGGACAAGTCTGGTGCCAGCACCCGCGGTAATTCCAGCTCCAATAGCATCTAATTAAGTTGTTGCAGTTAAAACGCTCGTAGTTCAAGCCGGTGCGCCCCGCAGTATTCCCGACACCTTACCTTGAACAAACGTGAGCGCTCCAAGCAGGCCGGCCCTTTAAACCCGCAGCAAAGAATAACGGAAGAGTCAATGATCTATAGGGGGGATCGGGGCGAGCCACATGGCGGGGGTAGGGGTGAAATCCGTTGATCCTCGCCAGGTGAACTAGAGCGAAAGCAGCTCGCAAGTACCCATCCTTTGATCAAGAACGAAAGTCTGGGGATCGAAGATGATCAGATACCATCGTAGTCCAGACCCTAAATCATGCCGGCCATGGATGGGCACTCGTCCATCCCGACCCTGCCCGCACCTTGTGGGAAACCAT-AAGCGTCTGGGCTCCGGGGGGAGTATGGTCGCAAGACTGAAACTTAAAGGAATTGACGGAAGAGCACACAAGGAGTGGAGCCTGCGGCTTAATTTGACTCAACACGGGGAAACTCACTAGGGCAGGAGGGGGGTAAGATGGACAGCCGATCAGGGCTTTCCTGATTCCTCCAGTGGTGGTGCATGGTCGTTCTTAGTTCGTGGACTGATTTGTCTGGTCTATTCCGCTAACGAGCGAGAACCCGCCCTCTCGAGGTTAGGCGGTCCGGAGGGACCGGTACCGTTAAGGTGCTGGCAGC--GGGTCAATAACAGGTCAGTGATGCCCTTAGATGCTCTAGGCTGCACGCGCGCTACAATGGGGCA-AGTACCGGGCTC--TCC----------------TGTGCTGAAAGGCGGCGGGGAATCC-GTGAAAGTGCCCCGTATCCGGGACAGTGCCGTGT-AAC-ACGGCGCTCGAACAAGGAATTTCTAGTAGTCATGGG-TCACCACCCCGTGACGATTCTGTCCCTGCTCTTTGTACACACCGCCCGTCGCTCCTACCGATT
Oligonema_schweinitzii_MM29842            ATATGCTTGTCCCGAAGCTTAAGCCATGCATGTCTCGATCCCGAATCTGCGAACGGCTCCGTATATCTGTTGTAACCCGCCTCCGGCATAACCA-CGGTAATTCTGTGGCTAATACGTGTAACGGAGCG-TGAGACGGGCTTCAGACCTATCA-ACTAGATGGCCAGGGA-TAGCCTGGCCACGGTTATTACGGGTACAGAGGATCAGGGTTCGGTCCTGGAGAGGTAGCCTGAGAGATCGCTACTACTTCTAAGGAAGGCAGCAGGCGCGCAACGTTCCCAATGGGGACCCTGAGGACGTGAAGGGACATACCAATGCCCGGCCAAGCCGGGCAATTGGAATGGGGGACCTCTAAACCCCACACCGAGTAACAATTGGAGGACAAGTCTGGTGCCAGCACCCGCGGTAATTCCAGCTCCAATAGCATCTAATTAAGTTGTTGCAGTTAAAACGCTCGTAGTCCAAACTGGTGCGCCCCGCGGTTCTCCTGGCACCTTACTTTGAACAAACGTGAGCGCTCCAAGCAGGCCGGCCCTTTAAACCCGCAGCAAAGAATAACAGAAGAGTTAATGATCTATAGGGGAGATCGGGGCGAGCCACATGGCGGGGGTAGGGGTGAAATCCGTTGATCCTCGCCAGGTGAACTAGAGCGAAAGCAGCTCGCAAGTACTCATCCTTTGATCAAGAACGAAAGTCTGGGGATCGAAGATGATCAGATACCATCGTAGTCCAGACCCTAAATCATGCCGGCCATGGATGGGCACTCGTCCATCCCGACCCTGCCCGCACCTTGTGGGAAACCAT-AAGCGTCTGGGCTCCGGGGGGAGTATGGTCGCAAGACTGAAACTTAAAGGAATTGACGGAAGAGCACACAAGGAGTGGAGCCTGCGGCTTAATTTGACTCAACACGGGGAAACTCACTAGGGCAGGAGGGGGGTAAGATGGACAGCCGATCAGGGCTTTCCCGATTCTTCCAGTGGTGGTGCATGGTCGTTCTTAGTTCGTGGATTGATTTGTCTGGTCTATTCCGCTAACGAGCGAGAACCCGCCCTTTCGAGGTTAGGCGGTCAGGAGGGACCGGTACCGTTAAGGTGCCGGCAGC--GGGTCAATAACAGGTCAGTGATGCCCTTAGATGCTCTAGGCCGCACGCGCGCTACAATGGGGCG-AGTACCGGGCT---CCC----------------TGTGCCGAAAGGCGGCGGGGAATCC-GGGAAAGCGCCCCGTATCCGGGATAGCGCCGTGT-AAC-TCGGCGCTCGAACAAGGAATTTCTAGTAGTCGTGGG-TCACCAGCCCGCGACGATTCTGTCCCTG-----------------------------------
Oligonema_sp_MA78857                      ATATGCTTGTCCCGAAGCTTAAGCCATGCATGTCTC--CCCCGAATCTGCGAACGGCTCCGTATATCTGTTGTAATCCCCCACCGGCATAACCA-CGGTAATTCTGTGGCTAATACATGTAACGGTGTG-TGTGACGGGCTTCAGACCTATCA-ACTAGATGGCCGGGGA-TAGCCCGGCCATGGTCGCAACGGGTACAGAGGATCAGGGTTCGGTCCTGGAGAGGTAGCCTGAGAGATCGCTACTACTTCTAAGGAAGGCAGCAGGCGCGCAACGTTCCCAATGGGGACCCTGAGGACGTGAAGGGACATACCAATGCCCGGCCAAGCCGGGCAATTGGAATGGGGGACGCTCAAACCCCACACCGAGTAACAATTGGAGGACAAGTCTGGTGCCAGCACCCGCGGTAATTCCAGCTCCAATAGCATCTAATTAAGTTGTTGCAGTTAAAACGCTCGTAGTTGAAGTCGGTGCGCCCTGGGCTACCCCCGGCACTCTACTTTGAATAAATGTATGCGCTCCACGCAGGCCGGCCACTGAAACCTGCAGCAAAGAATAATGAAAGGGTCAATGATCTATAGGGGCGATCGGGGTGGGCCACATGGCGGGGGTAGGGGTGAAATCCGTTGATCCTCGCCAGGTGAACTAGAGCGAAAGCAGCCCACAAGTACGCATCCTTTGATCAAGAACGAAAGTCTGGGGATCGAAGATGATCAGATACCATCGTAGTCCAGACCCTAAATCATGCCGGCCATGGATGGGCCCTCGTCCATCCCGACCCGACCCGCACCTTGTGGGAAACCAT-AAGCGTTTGGGCTCCGGGGGGAGTATGGTCGCAAGACTGAAACTTAAAGGAATTGACGGAAGAGCACACAAGGAGTGGAGCCTGCGGCTTAATTTGACTCAACACGGGGAAACTCACTAGGGCAGGAGGGGGGTAGGATGGACAGCCGATCAGGGCTTTCCTGATTCCTCCAGTGGTGGTGCATGGTCGTTCTTAGTTCGTGGATTGATTTGTCTGGTCTATTCCGCTAACGAGCGAGAACCCACCC-GTCGAGGTTGGGCGCCCCGGAGGGACTGGTACCGCTAAGGTGCCGGCAGC--GGGTCAATAACAGGTCAGTGATGCCCTTAGATGCTCTAGGCCGCACGCGCGCTACAATGGGGCG-AATACCGGGCT---CCC----------------TGTGCCGGAGGGCGGTGGGGAATCC-GGGAAAGCGCCCCGTATCCGGGACAGCGCCGTGT-AAC-TCGGCGCTCGAACAAGGAATTTCTAGTAGTC---------------------------------------------------------------------
Oligonema_verrucosum_MA83489              ATATGCTTGTCCCGAAGCTTAAGCCATGCATGTCTCGATCCCGAATCTGCGAACGGCTCCGTATATCTGTTGTAACCCGCCACCGGCATAACCA-CGGTAATTCTGTGGCTAATACGTGTACCGGAGCG-TGTGACGGGCTTCAGACCTATCA-ACTAGATGGCCAGGGA-TAGCCTGGCCACGGTTATTACGGGTACAGAGGATCAGGGTTCGGTCCTGGAGAGGTAGCCTGAGAGATCGCTACTACTTCTAAGGAAGGCAGCAGGCGCGCAACGTTCCCAATGGGGACCCTGAGGACGTGAAGGGACATACCAATGCCCGGCCAAGCCGGGCAATTGGAATGGGGGACCTCTAAACCCCACACCGAGTAACAATTGGAGGACAAGTCTGGTGCCAGCACCCGCGGTAATTCCAGCTCCAATAGCATCTAATTAAGTTGTTGCAGTTAAAACGCTCGTAGTCGAAGCCAGTGCGTCCCGCTCCGCCCCCGGCACGTTACCTTGAATAAATGTGAGCGCTCCAAGCAGGCCGGCCCTTCTAACCCGCAGCAAAGAATAACGGAAGGA-CAATGGTCTATAGGGGGGATCGGGGCAGGCCACATGGCGGGGGTAGGGGTGAAATCCGTTGATCCTCGCCAGGTGAACTAGAGCGAAGGCAGCCTGCAAGTACCCATCCTTTGATCAAGAACGAAAGTCTGGGGATCGAAGATGATCAGATACCATCGTAGTCCAGACCCTAAATCATGCCGGCCATGGATGGGCATTCGTCCATCCCGACCCTGCCCGCACCTTATGGGAAACCAA-AAGCGTCTGGGCTCCGGGGGGAGTATGGTCGCAAGACTGAAACTTAAAGGAATTGACGGAAGAGCACACAAGGAGTGGAGCCTGCGCTTTAATTTGACTCAACACGGGGAAACTCACTAGGGCAGGAGGGGGGTAGGATGGACAGCCGATCAGGGCTTTCCTGATTCCTCCAGTGGTGGTGCATGGTCGTTCTTAGTTCGTGGATTGATTTGTCTGGTCTATTCCGCTAACGAGCGAGAACCCACCCTCTCGAGGTTAGG---------------------------------------------------------------------------------------------------------------------------------------------------------------------------------------------------------------------------------------------------------------------------------------------------------------
Ophiotheca_calongei_Lado25554             ATATGCTTGTCCCGAAGCTTAAGCCATGCAAGTCTATCTCTCGAATCTGCGAAAGGCTCCGTATATCTGTTCTAACCCGCCGCCCGGATACCCC-CGGTAATTCTGAGGTTAATACGTGATGCCGGCTG-GGCGGCGGGGGCCAGACCTATCA-ACTAGACGGCCAGGGA-TTGCCTGGCCGTGGTGATAACGGGTACAGAGGATCAGGGTTCGATCCTGGAGAGGTAGCCTGAGAGATCGCTACTACTTCTAAGGAAGGCAGCAGGCGCGCAACGTTCCCAATGGGGACCCTGAGGACGTGAAGGGACATATTAATGCCCGGCCAAGCCGGGCAATTGACATGGGGGATCGCTAAACCTCCCACCGAGTAACAATTGGAGGACAAGTCTGGTGCCAGCACCCGCGGTAATTCCAGCTCCAGTAGCATCTACTTAAGTTGTTGCAGTTAAAACGCTCGTAGTCGGATTCGGCGTGCTCGCCTGTTGATCGGGCAGTTTCCTTTGACTAAATGTGAGCGCTCCAAGCAGGCCGGCCC-TGAAACCTCCAGCAAAGAACAATAGAAGGGCCAATGATCAACAGGGGCGATCGGGGCGGGCCACATGGTCGGGGTAGGGGTGAAATCCGTTGATCCTGACCCGGTGAACTAGAGCGAAAGCAGCCCGCTAGTACGCTTTCTTTGATCAAGAACGAAAGTCTGGGGATCGAAGACGATCAGATACCGTCGTAGTCCAGACCCTAAACGCTGCCGGCCATGGATGGGCTCTCGTCCATCCCGACCCAGCCCGCACCTTACGGGAAACCAT-AAGCGTCTGGGCTCTGGGGGGAGTATGGTCGCAAGGCTGAAACTTAAAGGAATTGACGGAAGAGCACACAAGGAGTGGAGCCTGCGGCTTAATTTGACTCAACACGGGGAAACTCACTAGGGCAAGAGGGGGGAAGGATTGACAGATAAGCAGTGCTTTCATGATTCCCCCAGTGGTGGTGCATGGTCGTTCTTAGTTCGTGGATTGTTTTGTCTGGTCTATTCCGCTAACGAGCGAGAACCTACTC-TCTGAGGTTAGGCGCTCCGGGGAGACCAGTGTCGCTAAGGCGCTGGCGGC--AGGTCAATAACAGGTCAGTGATGCCCTTAGATGCTCTAGGCTGCACGCGCGCTACAATGGGGCA-AGCACCGGGCTT--TCC----------------TGTGCCTAACGGCGGCGGGGAATCC-GGCAAAATGCCCCGTGTCCGGGATAGTAGCGTGT-AAA-TCGCTTCTTGAACAAGGAATTTCTAGTAGTCGCGGG-TCACCAGCCCGCGGCGATTT-------------------------------------------
Ophiotheca_chrysosperma_MA64647           ATATGCTTGTCCCGAAGCTTAAGCCATGCATGTCTATCTCTCGAATCTGCGAAAGGCTCCGTATATCTGTTCTAACCCGCCGCCCGGATACCCC-CGGTAATTCTGAGGTTAATACGTGATGCCGGCCG-GGCGGCGGGGATCAGACCTATCA-ACTAGACGACCGGGGA-TAGACCGGCCGTGGTGATAACGGGTACAGAGGATCAGGGTTCGATCCTGGAGAGGTAGCCTGAGAGATCGCTACTACTTCTAAGGAAGGCAGCAGGCGCGCAACGTTCCCAATGGGGACCCTGAGGACGTGAAGGGACATATTAATGCCCGGCCAAGCCGGGCAATTGACATGGGGGATCGCTAAACCTCCCACCGAGTAACAATTGGAGGACAAGTCTGGTGCCAGCACCCGCGGTAATTCCAGCTCCAATAGCATCTACTTAAGTTGTTGCAGTTAAAACGCTCGTAGTCGAAGCCGGCGCTGTCGCCGGCTGATCGGGCATTTTCCTTTGACTAAATGTGAGCGCTCAACGCAGGCCGGCCC-TGAAACCTCCAGCAAAGAATAATAGAAGGGCCAATGATTAACAGGGGCGATCGGGGCGGGCCACATGGTCGGGGTAGGGGTGAAATCCGTTGATCCTGACCAGGTGAACTAGAGCGAAAGCAGCCCGCTAGTACGCTTTCTTTGATCAAGAACGAAAGTCTGGGGATCGAAGACGATCAGATACCGTCGTAGTCCAGACCCTAAACGATGCCGGCCATGGATGGGCGCTCGTCCATCCCGACCCCGCCCGCACCTTGTGGGAAACCAT-AAGCGTCTGGGCTCTGGGGGGAGTATGGTCGCAAGACTGAAACTTAAAGGAATTGACGGAAGAGCACACAAGGAGTGGAGCCTGCGGCTTAATTTGACTCAACACGGGGAAACTCACTAGAGCAAGAGGGGGCAAGGATCGACAGGCAAGCAGTGCTTTCGCGATTCCCCCAGTGGTGGTGCATGGTCGTTCTTAGTTCGTGGATTGTTTTGTCTGGTCTATTCCGCTAACGAGCGAGAACCTACTC-TCCGAGGTTAGGCGTTCCGGGGAGTCCAGCGCCGCGAAGGCGCTGTCGGC--GGGTCAATAACAGGTCAGTGATGCCCTTAGATGCTCTAGGCTGCACGCGCGCTACAATGGGGCA-AGCACCGGGCCT--TCC----------------TGTGCCGAGAGGCGGCGGGGAATCC-GGTAAAATGCCCCGTGTCCGGGATAATCGCGTGT-AAA-TCGCTCTTTGAACAAGGAATTTCTAGTAGTCGTGGG-TCACCAGCCCGCGGCGATT--------------------------------------------
Ophiotheca_pedata_MA81941                 ATATGCTTGTCCCGAAGCTTAAGCCATGCATGTCTATCTC-CGAATCTGCGAAAGGCTCCGTATATCTGTTCTGACCCGCCACCCGGATACCCC-CGGTAATTCTGAGGTTAATACGTGCAATCGGCCG-GGTGGCGGGGGCCAGACCTATCA-ACTAGACGGCCAGGGA-TAGCCTGGCCGTGGTGATAACGGGTACAGAGGATCAGGGTTCGATCCTGGAGAGGTAGCCTGAGAGATCGCTACTACTTCTAAGGAAGGCAGCAGGCGCGCAACGTTCCCAATGGGGACCCTGAGGACGTCAGGGGACATACCAATGCCCGGCCAAGCCGGGCAATTGGCATGGGGGATCGCCAAACCTCCCACCGAGTAACAATTGGAGGACAAGTCTGGTGCCAGCACCCGCGGTAATTCCAGCTCCAATAGCATCTAGTTAAGTTGTTGCAGTTAAAACGCTCGTAGTCGAAGGCGGCGTGTCGCCCGGGCGCCCAGGCAGTTTCCTTTGACCAAATGTGAGCGCTCCAAGCAGGCCGGCCC-TGAAACCTCCAGCAAAGAATAATAGAAGGGTCAATGATCAATAGGGGCGATCGGGGCGGGCCACATGGCGGGGGTAGGGGTGAAATCCGTTGATCCTCGCTAGGTGAACTAGAGCGAAAGCAGCCCGCTAGTACGCTTTCTTTGATCAAGAACGAAAGTCTGGGGATCGAAGATGATCAGATACCATCGTAGTCCAGACCCTAAACGCTGCCGGCCATGGATGGGCTCTCGTCCATTCCGACCCAGCCCGCACCTTGTGGGAAACCAT-AAGCGTTTGGGCTCCGGGGGGAGTATGGTCGCAAGGCTGAAACTTAAAGGAATTGACGGAAGAGCACACAAGGAGTGGAGCCTGCGGCTTAATTTGACTCAACACGGGGAAACTCACTAGGGCAAGAGGGGGGCAGGATGGACAGGCTAGCAGGCCTTTCCTGATTCCCCCAGTGGTGGTGCATGGTCGTTCTTAGTTCGTGGATTGTTTTGTCTGGTCTATTCCGCTAACGAGCGAGAACCTACTT-ACCGAGGTTAGGCGGTCCGGGGAGACGAGCGGCGTCAAGCTGCTGGCAGC--AGGTCAATAACAGGTCAGTGATGCCCTTAGATGCTCTAGGCTGCACGCGCGCTACAATGGGGCA-AGTACCGGGCCT--CCC----------------TGTGCCGAGAGGCGGCGGGGAATCCTGGGAAAATGCCCCGTGTCCGGGATAGCGGCGTGT-AAA-TCGCCCCTTGAACAAGGAATTTCTAGTAGTCATGGG-TCACCAGCCCGTGGCGATTC-------------------------------------------
Perichaena_agaves_MA50703                 ATATGCTTGTCCCAAAGCTTAAGCCATGCATGTCTATCTCGTGAATCTGCGAACGGCTCCGTATATCTGTGGCAACCCGCCTGACGGATACCCA-TGGTAATTCTGTGGCTAATACGTGTAAGGGAATA-CCAGACGGGCTTCAGACCTATCA-GCCA-TCCGTGGGGGA-GAGCCCCTTGGCGGCAACAACGGGTACAGAGGATCAGGGTTCGATCCTGGAGAGGTAGCCTGAGAGATCGCTACTACTTCTAAGGAAGGCAGCAGGCGCGCAACGTTCCCAATGGGGACCCTGAGGACGTGACGGGACATATCAATGCCTCGCCAAGCGGGGCAATTGAAATGGGGGCTATCCAAACCCTCCACCGAGTAACAATTGGAGGACAAGTCTGGTGCCAGCACCCGCGGTAATTCCAGCTCCAATAGCATCTAGTTAAGTTGCTGCAGTTAAAACGCTCGTAGTTCAAGCTGGTGCGCACGCACCGGTCTCCGGCACTTTCCTTTGAGTAAATGTGAGCGCTCAAAGCGGGCCGGCCCTTGCAACCTGCAGCAAAGAATAATATGAAGCTAATTGGTCGATGGGCAGGATCGGGGTGGGCCACATGGCGGGGGTAGGGGTGAAATCCGTTGATCCTCGCCAGGTGATCTAACGCGAAGGCAGCCCACAAGTACCTGTTTTTCGATCAAGAACGAAAGTCTGGGGATCGAAGATGATTAGATACCATCGTAGTCCAGACCCTAAACGATGCCGGCTATGGATGGGCCCTCGTCCATCCCGACCCAGCCCGAACCTCGTGGGAAACCAT-AAGCGTTTGGGCTCCGGGGGGAGTATGGTCGCAAGACTGAAACTTAAAGGAATTGACGGAAGAGCACACAAGGAGTGGAGCCTGCGGCTTAATTTGACTCAACACGGGGAAACTCACTAGGGCAGGAGGGGGGTAGGATGGACAGCCGATCAGGGCTTTCCTGATTCCTCCAGTGGTGGTGCATGGTCGTTCTTAGTTCGTGGATTGATTTGTCTGGTCTATTCCGCTAACGAGCGAGAACCCACCC-GTCGAGGTTGGGCGCCCCGGAGGGACTGGTACCGCTAAGGTGCCGGCAGC--GGGTCAATAACAGGTCAGTGATGCCCTTAGATGCTTTAGGCCGCACGCGCGCTACAATGGGGCG-AATACCGGGCT---CCC----------------TGTGCCGGAGGGCGGTGGGGAATCC-GGGAAAGCGCCCCGTATCCGGGACAGCGCCGTGT-AAC-TCGGCGCTCGAACAAGGAATTTCTAGTAGTCA--------------------------------------------------------------------
Perichaena_corticalis_MA68850             ATATGCTTGTTCCAAAGCTTAAGCCATGCATGTCTATCA-GTGAATCTGCGAACGGCTCCGTATATCTGTGGTCACCCGCCGCCCGGATAACCA-CGGTAATTCTGCGGCTAATACGTGTACGGGAGTA-GGCGCCGGACTTCAGACCTATCA-ACTATACGGCTTGGGC-GAGTCCCTCCGTGGTTGCGACGGGTACAGAGGATCAGGGTTCGGTCCTGGAGAGGTAGCCTGAGAGATCGCTACTACTTCTAAGGAAGGCAGCAGGCGCGCAACGTTCCCAATGGGGACCCTGAGGACGTGACGGAATATATCAATGCTCCACCAAGTGGGGCAATTGAAATGGGGACTAGCCAAACCCCTTACCGAGTAACGATTGGAGGACAAGTCTGGTGCCAGCACCCGCGGTAATTCCAGCTCCAATAGCATCTAGTTAAGTTGTTGCAGTTAAAACGCTCGTAGTCCAAGTTGGTGCGTACGCCCTGGCCTCCGGCGCTTTACTTTGAGTAAATGTGAGCGCTCCACGCAGGCCGGCCCTTGCAACCCGCAGCAAAGAATAATCTTAGGCCAATCGATCGATGGGTTGGATCGGGGTGGGCCACATGGCGGGGTTAGGGGTGAAATCCATTGATCCTCGCCAGGTGATCGAACGCGAAAGCAGCCCACAAGTACCTCTCTATTGATCAAGAACGAAAGTCTGGGGATCGAAGATGATTAGATACCATCGTAGTCCAGACCCTAAACGATGCCGGCCACGGATGGGCCGCCGTCCATATCGACCCAGTCCGAACCTTACGGGAAACCAT-AAGCGTTTGGGCTCTGGGGGGAGTATGGTCGCAAGGCTGAAACTTAAAGGAATTGACGGAAGATCACACAAGGAGTGGAGCCTGCGGCTTAATTTGACTCAACACGGGGAAACTCACTAGGGCAAGAGGGGGGGGTGATCGACAGCTAAGCAGGGCTTTCTTGATTCCCCCAGTGGTGGTGCATGGTCGTTCTTAGTTCGTGGATTGATTTGTCTGGTCTATTCCGTTAACGAGCGAGAACCTGCCC-TTCGTTGTTCGGCATACTGGAGGGATCGGTAGCGAGAAGTTGCCGGAAGT--TGGTCAATAACAGGTCAGTGATGCCCTTAGATGCTCTAGGCTGCACGCGCGCTACAATGGGGGT-GGCAACGGGT----GCC----------------TGCGCCTAACGGCGGCGGGTAATCCGCCGAAACACCCTCGTATCTGGGACCGAGCCATGT-AAG-CTGGCTCGCAAACAAGGAATTTCTAGTAGTCGTGGG-TCATCAGCCCTCGACGATTT-------------------------------------------
Perichaena_dictyonema_MA59057             ATATGCTTGTTCCAAAGCTTAAGCCATGCATGTCTATCTCACAAATCTGCGAACGGCTCCGTATATCTGTTGTCACCCGCCATCCGGATAACCA-CGGTAATTCTGTGGCTAATACGTGTGTGGGAGTG-TATGACGGGCTTCAGACCTATCA-ACTTGTCGGCCGGGGA-TAGCCCGGCCGTGGTGACGACGGGTACAGAGGATCAGGGTTCGATCCTGGAGAGGTAGCCTGAGAGATCGCTACTACTTCTAAGGAAGGCAGCAGGCGCGCAACGTTCCCAATGGGGACCCTGAGGACGTGACGGAACATACCAATGCCCTGCCAAGCGGGGCAATTGGAATGGGGGCAGTCCAAACCCATCACCGAGTAACAATTGGAGGACAAGTCTGGTGCCAGCACCCGCGGTAATTCCAGCTCCAATAGCATCTAGTTAAGTTGTTGCAGTTAAAACGCTCGTAGTTCAAGCCGGTGCGCCTGTTACCGCCTCCGGCGTTTCACTTTGAGTAAATGTACGTGCCCAACACAGGTCGACCATTGAAACCCGCAGCAAAGAATGATGATATGCCAATTGATCGATGGGTTGGATCGGGGTGAGCCACATGGCGGGGGTAGGGGTGAAATCCGTTGATCCTCGCCAGGTGAACTAACGCGAAAGCAGCTCACAAGTACCTCTCCTTTGATCAAGAACGAAAGTCCGGGGATCGAAGATGATTAGATACCATCGTAGTCCGGACCCTAAATGCTGCCGACCACGGATGGTTGTGCGTCCATCCCGACCGGAGCCGGACTTTGTGAGAAATCAT-AAGTGTTTGGGCTCCGGGGGGAGTATGGTCGCAAGACTGAAACTTAAAGGAATTGACGGAAGAGCACACAAGGAGTGGAGCCTGCGGCTTAATTTGACTCAACACGGGGAAACTCACAAGGGCAAGAGGGGGGTAGGATGGTCAGTTTATCAGAGCTTTCCTGATTCCCCCAGTGGTGGTGCATGGTCGTTCTTAGTTCGTGGATTGATTTGTCTGGTCTATTCCGATAACGAGCGAGAACCTACTC-AACGAAGTTGGGCAGACTGGCGAGATCGGTACCGACAAGGTGCCGGAAGG--TGGTCAATAACAGGTCAGTGATGCCCTTAGATGCTCTTGGCTGCACGCGCGCTACAATGGGAGG-GGCAACGGGTTT--GCC----------------TGCGCTGAAAGGCGGCGGGTAATCCTCCGAAACCCTCCCTTATCCGGGACTGCGCCGTGT-TAA-TCGGCGCACGAACGAGGAATTTCTAGTAGTCATGGG-TCACCAGCCCGTGACGATTG-------------------------------------------
Perichaena_nigra_MA86774                  ATATGCTTGTCCCAAAGCTTAAGCCATGCATGTCTTTCTCGTGAATCTGCGAACGGCTCCGTATATCTGTTGTCACCCGCCTCCCGGATACCCA-CGGTAATTCTGTGGCTAATACGTGTATGGGAGTG-TGGGACGGGCTTCAGACCTATCA-ACTATACGGCCGGGGA-TAGCCCCGCCGTGGTGGCGACGGGTACAGAGGATCAGGGTTCGATCCTGGAGAGGTAGCCTGAGAGATCGCTACTACTTCTAAGGAAGGCAGCAGGCGCGCAACGTTCCCAATGGGGACCCTGAGGACGTGACGGGACATATCAATGCCTCGCCAAGCGGGGCAATTGAAATGGGGGATAGCCAAACCCTCCACCGAGTAACAATTGGAGGACAAGTCTGGTGCCAGCACCCGCGGTAATTCCAGCTCCAATAGCATCTAGTTAAGTTGCTGCAGTTAAAACGCTCGTAGTTCAAGCTGGTGCGCACGCCCCGGTCTCCGGTGCTTTCCTTTGAGTAAATGTGAGCGCTCAAAGCGGGCCGGCCCTTGCAACCCGCAGCAAAGAATAATGATAAGCCAATTGGTCGATGGGTTGGATCGGGGTGGGCCACATGGCTGGGGTAGGGGTGAAATCCGTTGATCCTAGCCAGGTGATCTAACGCGAAAGCAGCCCACAAGTACCTGCCCTTCGATCAAGAACGAAAGTCTGGGGATCGAAGATGATTAGATACCATCGTAGTCCAGACCCTAAACGATGCCGGCTACGGATGGGCTCGTGTCCATCCCGACCCAGACCGAACCTTGTGGGAAACCAT-TAGCGTTTGGGCTCTGGGGGGAGTA----------------------------------------------------------------------------------------------------------------------------------------------------------------------------------------------------------------------------------------------------------------------------------------------------------------------------------------------------------------------------------------------------------------------------------------------------------------------------------------------------------------------------------------------------------
Perichaena_quadrata_MA88308               ATATGCTTGTCCCAAAGCTTAAGCCATGCATGTGTATCTCGTGAATCTGCGAACGGCTCCGTATATCTGTTGTCACCCGCCATCCGGATAACCT-CGGTAATTCTGTGGCTAATACGTGTATGGGAGTG-CATGACGGGCTTCAGACCTATCA-ACTAGACGGCCGGGGA-TAGCCCGGCCGTGGTGACGACGGGTACAGAGGATCAGGGTTCGATCCTGGAGAGGTAGCCTGAGAGATCGCTACTACTTCTAAGGAAGGCAGCAGGCGCGCAACGTTCCCAATGGGGGCCCTGAGGACGTGACGGGACATACCAATGCCTCGCCAAGCGGGGCAATTGGAATGGGGGATGACCAAACCCTCCACCGAGTAACAATTGGAGGACAAGTCTGGTGCCAGCACCCGCGGTAATTCCAGCTCCAGTAGCATCTAGTTAAGTTGTTGCAGTTAAAACGCTCGTAGTTCAAGCTGGTGCGCCCGCACCCGTCTCCGGCGGTTCACTTTGAGTAAATGTAAGCGCCCAAAGCAGGTCGACCCTTGCAACCCGCAGCAAAGAATGATGATAGGCCAATCGGTCGATAGGTTGGATCGGGGTGGGCCACATGGCGGGGGTAGGGGTGAAATCCGTTGATCCTCGCCAGGTGAACTAACGCGAAAGCAGCCCACAAGTACCTCTCTGTTGATCAAGAACGAAAGTCTGGGGATCGAAGATGATTAGATACCATCGTAGTCCAGACCCTAAACGATGCCGGCCATGGATGGGCCCGTGTCCATCCCGACCCAGCCCGAACCTTGTGGGAAACCAT-AAGCGTTTGGGCTCCGGGGGGAGTATGGTCGCAAGACTGAAACTTAAAGGAATTGACGGAAGAGCACACAAGGAGTGGAGCCTGCGGCTTAATTTGACTCAACACGGGAAAACTCACAAGGGCAAGAGGGGGGTATGATGGTCAGCGTATCAGCGCTTTCCTGATTCCTCCAGTGGTGGTGCATGGTCGTTCTTAGTTCGTGGATTGATTTGTCTGGTCTATTCCGTTAACGAGCGAGAACCTACTC-TTCGATGTTGGGCAAGCTGGCGAGATCGGTACCGACAAGGTGCCGGAAGA--TGGTCAATAACAGGTCAGTGATGCCCTTAGATGCTCTTGGCTGCACGCGCGCTACAATGGGGGC-GGCAACGGGTTT--GCC----------------TGCGCAGAAATGCGGCGGGTAATCCTCCGAAACCCCCCCATATCAGGGACTGCGCCGTGT-AAA-TCGGCGCACAAACAAGGAATTTCTAGTAGTCACGGG-TCACTAGCCCGTGACGATTG-------------------------------------------
Perichaena_stipitata_MA79150              ATATGCTTGTTCCAAAGCTTAAGCCATGCATGTCTATCACACAAATCTGCGAACGGCTCCGTATATCTGTTGTCACCCCTCATCCGGATAACCC-CGGTAATTCTGTGGCTAATACGTGTGTGGGAGTG-CATGACGGACTTCAGCCCTATCA-ACTTGTCGGCCGGGGA-TGGCCCGGCCGTGGTGACGACGGGTACAGAGGATCAGGGTTCGATCCTGGAGAGGTAGCCTGAGAGATCGCTACTACTTCTAAGGAAGGCAGCAGGCGCGCAACGTTCCCAATGGGGACCCTGAGGACGTGACGGAACATACCAATGCCCTGCCAAGCGGGGCAATTGGAATGGGGGCAGACCAAACCCATCACCGAGTAACAATTGGAGGACAAGTCTGGTGCCAGCACCCGCGGTAATTCCAGCTCCAATAGCATCTAGTTAAGTTGTTGCAGTTAAAACGCTCGTAGTTCAAGCCGGTGCGCCTGTTCCCGCCTCGGGCGGTTCACTTTGAGTAAATGTAAGTGCCCAAAACAGGCCGGCCATTGAAACCCGCAGCAAAGAATGATGTTATGCCAATTGATCGATAGGTTGGATCGGGGTGAGCCACATGGCGGGGGTAGGGGTGAAATCCGTTGATCCTCGCCAGGTGAACTAACGCGAAAGCAGCTCACAAGTACCTCTCCTTTGATCAAGAACGAAAGTCCGGGGATCGAAGATGATTAGATACCATCGTAGTCCGGACCCTAAATGATGCCGACCATGGATGGGCATGCGTCCATCCCGACCCGGTCCGGACCTTGTGGGAAACCAT-AAGTGTTTGGGCTCCGGGGGGAGTATGGTCGCAAGACTGAAACTTAAAGGAATTGACGGAAGAGCACACAAGGAGTGGAGCCTGCGGCTTAATTTGACTCAACACGGGAAAACTCACAAGGGCAAGAGGGGGGTAGGATGGTCAGCTTATCAGAGCTTTCCTGATTCCCCCAGTGGTGGTGCATGGTCGTTCTTAGTTCGTGGATTGATTTGTCTGGTCTATTCCGTTAACGAGCGAGAACCTACTC-AACGATGTTGGGCAGGCTGGCGAGATCGGTACCGCGAAGGTGCCGGAAGT--TGGTCAATAACAGGTCAGTGATGCCCTTAGATGCTCTTGGCTGCACGCGCGCTACAATGGGGGG-GGCAACGGGTCT--GCC----------------TGCGCCGAAAGGCGGCGGGTAATCCTTCGAAACCCCCCCGTATCCGGGACTGCGCCGTGT-AAA-TCGGCGCACGAACGAGGAATTTCTAGTAGTCACGGG-TCACTAGCCCGTGA-------------------------------------------------
Physarum_didermoides_MAFungi_57262        GTATGCTTCTCCTAAAGACTAAGCCATGCATGCCTTCTCTCTGAATCTGCGAACGGCTCCGCACACCAGTTGTAAACTATAGCAGGGATAACCC-TGGTAATCCTGAGGCTAATACAAGAACGGGGTCT-TGCTGTGTGCTTCTGACCTATCA-ACTAGATGGCAGCGTAAAGGACATGCTATGGTGACAACGGGTACAGAGGATAAGGGTTCGATCCTGGAGAGTGGGCCTGAGAGATTGCTCACACTTCTAAGGAAGGCAGCAGGCGCGTAACGTTCCCATTGGGCAGCCTGAGGGCGTTAGGGGACATATGAATGCTTGCCTATGGTAGGCAATTCAAATGGGTTTGTTCTAAACAACCTTTCGAGTAACAATTAGAGGACAAGTCTGGTGCCAGCACCCGCGGTAATTCCAGCTCTAATAGCATACGTTAAAGTTGTTGCGGTTAAAACGCTCGTAGTCGGCGACAGATCTTCAGATGGATTGGGTTGCCACTCACTATGATTAAACTATAGTGATCAAAGCGGGTC---ACACGTATAGCACAGCATAGTATGATCACG-TTAGCAGTCGCGAAAGGGATGTTCGAGGGTGACCGAATTGCCGGGCGAGTGGTGAAATACGTTGACCCTGGCAAGTCGACCAAAGGCGAAAGCAGTCATCAAGGGCATGCCCGTTGATCAAGAGCGAAAGTTAAGGGTTCGAAGACGATCAGATACCGTCGTAGTCTTAACTATAAATGATACAAACCAGGGATGAGACACTGTCCATCTCGACTCCTTTCGAACCTTA-GAGAAATCAG--AGTCTTTGGGTTCTGGGGGGAGTATGGTCGCAAGGCTGAAACTTAAAGGAATTGACGGAAGGGCACACAAAGAGTGGAACCTGCGGCTTAATTTGACTCAACACGGGAAAACTCACCAGGTCCGGATACACGTATGAAAGTCAAGCTGAAAGACTTTACTCAATGATGTAAGTGGTGGTGCATGGTCGTTCGTAGTTCGTGGATTGATTTGTCTGGTTTATTCCGATAACGAGCGAGACCCC-AACGTTCCTAATAGGACTTCTTAGACGTATCAGAGCCGATAAGGCGCTTGAAAT--GGGTTAATAACAGGTCAGTGATGCCCTTAGATGTTCTGGGCCGCACGCGCGTTACAATGGCATGTAA-AACAAGTG---CTTCTCCAAAGGCTTTGCCGAGGCTGAAAGGTC--TCGGTAATC-CTTAATCCCTGCCTTGACTGGGATAGATCATTGCAATT-ATTGGTCTCCAACGAGGAATTTTTAGTAGGCGCAGG-TC-------------------------------------------------------------
Physarum_licheniforme_MAFungi_73290       --ATGCTTCTCCTAAAGACTAAGCCATGCATGCCTTCTCTCTGAATCTGCGAACGGCTCCGCACACCAGTTGTAAACTATAGCAGGGATAACCC-TGGTAATCCTGAGGCTAATACAAGAACGGGGTCT-TGCTGTGTGCTTCTGACCTATCA-ACTAGATGGCAGCGTAAAGGACATGCTATGGTGACAACGGGTACAGAGGATAAGGGTTCGATCCTGGAGAGTGGGCCTGAGAGATTGCTCACACTTCTAAGGAAGGCAGCAGGCGCGTAACGTTCCCATTGGGCAGCCTGAGGGCGTTAGGGGACATATGAATGCTTGCCAATGGTAGGCAATTCAAATGGGTTCGTTCTAAACAGCCCTTCGAGTAACAATTAGAGGACAAGTCTGGTGCCAGCACCCGCGGTAATTCCAGCTCTAATAGCATACGTTAAAGTTGTTGCGGTTAAAACGCTCGTAGTCGGTGCCAGATCTTCAGATGGACTGGGTTGCCATTCACTATGATTAAACTATAGTGATCAAAGCGAGTC---ACAAGCATAGCACAGCATAGTATGATCAAG-TTGGCAGGCACGAAAGGGATGTTCGAGGGTGACCGAATTGCCGGGCGAGTGGTGAAATACGTTGACCCTGGCAAGTCGACCAAAGGCGAAAGCAGTCATCAAGGGCATACCCGTTGATCAAGAGCGAAAGTTAAGGGTTCGAAGACGATCAGATACCGTCGTAGTCTTAACTATAAATGATGCAAACCAGGGATGAGACACTGTCCATCTCGACTCCTTTCGAACCTTA-GAGAAATCAG--AGTCTTTGGGTTCTGGGGGGAGTATGGTCGCAAGGCTGAAACTTAAAGGAATTGACGGAAGGGCACACAAAGAGTGGAACCTGCGGCTTAATTTGACTCAACACGGGAAAACTCACCAGGTCCGGATACACGTATGAAAGTCAAGCTGAAAGACTTTACTCAATGATGTAAGTGGTGGTGCATGGTCGTTCGTAGTTCGTGGATTGATTTGTCTGGTTTATTCCGATAACGAGCGAGACCCC-AACGTTCCTAATAGGACTTCTTAGACGTATCAGAGCCGATAAGGCACTTGAAAT--GGGTTAATAACAGGTCAGTGATGCCCTTAGATGTTCTGGGCCGCACGCGCGTTACAATGGCATGTAA-AGCGAGTG---CTTATCCAAAGGCTTTGCCGGGGCTGAAAGGCT--TCGGTAATC-CTTAATCCCTGCCTTGACTGGGATAGATCATTGCAATT-ATTGGTCTCCAACGAGGAATTTTTAGTAGGCGCAGG-TCATTAACCTGCGTCGAATGCGTCCCTGCCCTTTGTACACACCGCCCGTCG------------
Physarum_nivale_MAFungi_70191             GTATGCTTCTCCTAAAGACTAAGCCATGCATGCCTCCTCTCTGAATCTGCGAACGGCTCCGCAAACCAGTTGTAAACCATAGCAAGGATAACCC-CGGTAATTCTGAGGCTAATACATGAACGGGCTCT-TGCAAGGTGCTTCTGACCTATCA-ACTAGATGGCAGCGTAAGGGACATGCTATGGTGACAACGGGTACAGAGGATAAGGGTTCGATCCTGGAGAGTGGGCCTGAGAGATTGCTCACACTTCTAAGGAAGGCAGCAGGCGCGCAACGTTCCCCTTGGGCAGCCCGAGGGCGTTAGGGGACATATGAATGCCTGCCATTGGTGGGCAATTCAAATGGGTCTGTTCTAAACAGCCTCTCGAGTAACAATTAGAGGACAAGTCTGGTGCCAGCACCCGCGGTAATTCCAGCTCTAATAGCATACGTTAAAGTTGTTGCGGTTAAAACGCTCGTAGTCGGCGCCAGATCTTCAGACGGCC-CGGGTGCCTATCACCATGATTAAACTGGAGTGATCAAAGCATGTC---ATACGCACAGCGCAGCATGGTATCCTATCA-CTGGTAAAGGCGAAAGGGATGTTCGAGGGTGACCGAATTGCCGGGCGAGTGGTGAAATACGTTGACCCTGGCAAGTCGACCAAAGGCGAAAGCAGTCATCAAGGGCATGCCCGTTGATCAAGAGCGAAAGTTAAGGGTTCGAAGACGATCAGATACCGTCGTAGTCTTAACTATAAATGATGCAAACCAGGGATAGGACACTGTCCATCTCGACTCCTCCCGAACCTTA-TAGAAATTAC--AGTCTTTAGGTTCTGGGGGGAGTATGGTCGCAAGGCTGAAACTTAAAGGAATTGACGGAAGGGCACACAAAGAGTGGAACCTGCGGCTTAATTTGACTCAACACGGGAAAACTCACCAGGTCCGGATACACGTATGAAAGTCAAGCTGAAAGACTTTACTCAATGATGTAAGTGGTGGTGCATGGTCGTTCTTAGTTCGTGGATTGATTTGTCTGGTCTATTCCGATAACGAGCGAGACCCC-ATCGTTCCTAATAGGGCTTCTTAGACGTATCAGAGCCGATAAGGTTCTTGAAAT--GGGTTAATAACAGGTCAGTCATGCCCTTAGATGTTCTGGGCCGCACGCGCGTTACAATGGCATGTAT-AGCGCGTG---CTT-GAA-AAGGCGTCTCCGGGGCCGAAAGGTC--CTGGTAACC-CTTAATCCCTGCCTTGACTGGGATAGATCTTTGCAATT-ATTGGTCTCCAACGAGGAATTTTTAGTAGTCGTAGG-TCATTAACCTACGACGAATGCGTCCCTGCCCTTTGTACACACCGCCCGTCGCTCCT-------
Physarum_nivale_MAFungi_73457             GTATGCTTCTCCTAAAGACTAAGCCATGCATGCCTCCTCTCTGAATCTGCGAACGGCTCCGCAAACCAGTTGTAAACCATAGCAAGGATAACCC-CGGTAATTCTGAGGCTAATACATGAACGGGCTCT-TGCAAGGTGCTTCTGACCTATCA-ACTAGATGGCAGCGTAAGGGACATGCTATGGTGACAACGGGTACAGAGGATAAGGGTTCGATCCTGGAGAGTGGGCCTGAGAGATTGCTCACACTTCTAAGGAAGGCAGCAGGCGCGCAACGTTCCCCTTGGGCAGCCCGAGGGCGTTAGGGGACATATGAATGCCTGCCATTGGTGGGCAATTCAAATGGGTCTGTTCTAAACAGCCTCTCGAGTAACAATTAGAGGACAAGTCTGGTGCCAGCACCCGCGGTAATTCCAGCTCTAATAGCATACGTTAAAGTTGTTGCGGTTAAAACGCTCGTAGTCGGCGCCAGATCTTCAGACGGCC-CGGGTGCCTATCACCATGATTAAACTGGAGTGATCAAAGCATGTC---ATACGCACAGCGCAGCATGGTATCCTATCA-CTGGTAAAGGCGAAAGGGATGTTCGAGGGTGACCGAATTGCCGGGCGAGTGGTGAAATACGTTGACCCTGGCAAGTCGACCAAAGGCGAAAGCAGTCATCAAGGGCATGCCCGTTGATCAAGAGCGAAAGTTAAGGGTTCGAAGACGATCAGATACCGTCGTAGTCTTAACTATAAATGATGCAAACCAGGGATAGGACACTGTCCATCTCGACTCCTCCCGAACCTTA-TAGAAATTAC--AGTCTTTAGGTTCTGGGGGGAGTATGGTCGCAAGGCTGAAACTTAAAGGAATTGACGGAAGGGCACACAAAGAGTGGAACCTGCGGCTTAATTTGACTCAACACGGGAAAACTCACCAGGTCCGGATACACGTATGAAAGTCAAGCTGAAAGACTTTACTCAATGATGTAAGTGGTGGTGCATGGTCGTTCTTAGTTCGTGGATTGATTTGTCTGGTCTATTCCGATAACGAGCGAGACCCC-ATCGTTCCTAATAGGGCTTCTTAGACGTATCAGAGCCGATAAGGTTCTTGAAAT--GGGTTAATAACAGGTCAGTCATGCCCTTAGATGTTCTGGGCCGCACGCGCGTTACAATGGCATGTAT-AGCGCGTG---CTT-GAA-AAGGCGTCTCCGGGGCCGAAAGGTC--CTGGTAACC-CTTAATCCCTGCCTTGACTGGGATAGATCTTTGCAATT-ATTGGTCTCCAACGAGGAATTTTTAGTAGTCGTAGG-TCATTAACCTACGACGAATGCGTCCCTGCCCTTTGTACACACCGCCCGTCGCTCCTACCG---
Physarum_straminipes_MAFungi_70363        GTATGCTTCTCCTAAAGACTAAGCCATGCATGCCTCCTCTCTGAATCTGCGAACGGCTCCGCACACCAGTTGTAAACTATAGCAGGGATAACCC-TGGTAATCCTGAGGCTAATACAAGAACGGGACCT-TGCTGTGTGCTTCTGACCTATCA-ACTAGATGGCAGCGTAAAGGACATGCTATGGTGACAACGGGTACAGAGGATAAGGGTTCGATCCTGGAGAGTGGGCCTGAGAGATTGCTCACACTTCTAAGGAAGGCAGCAGGCGCGTAACGTTCCCATTGAGCAGCTTGAGGGCGTTAGGGGACATATGAATGCTTGCCAATGGTAGGCAATTCAAATGGGTTTGTTCTAAACAACCTATCGAGTAACAATTAGAGGACAAGTCTGGTGCCAGCACCCGCGGTAATTCCAGCTCTAATAGCATACGTTAAAGTTGTTGCGGTTAAAACGCTCGTAGTCGGCAACAGATCTTCAGATGGACTAGGTCGCCAATCACTATGATTAAACTATAGTGATCAAAGCGGGTC---ACACGCATAGCACAGCATAGTATGAACAAGCTAAGCAGTCGCGAAAGGGATGTTCGAGGGTGACCGAATTGCCGGGCGAGTGGTGAAATACGTTGACCCWRGCAAGTCGACCAAAGGCGAAAGCAGTSATCAAGGGCATACCCGTTGATCAAGAGCGAAAGTTAAGGGTTCGAAGACGATCAGATACCGTCGTAGTCTTAACTATAAATGATACAAACCAGGGATGAGACACTGTCCATCTCGACTCCTTTCGAACCTCA-GAGAAATCAG--AGTCTTTGGGTTCTGGGGGGAGTATGGTCGCAAGGCTGAAACTTAAAGGAATTGACGGAAGGGCACACAAAGAGTGGAACCTGCGGCTTAATTTGACTCAACACGGGAAAACTCACCAGGTCCGGATACACGTATGAAAGTCAAGCTGAAAGACTTTACTCAATGATGTAAGTGGTGGTGCATGGTCGTTCGTAGTTCGTGGATTGATTTGTCTGGTTTATTCCGATAACGAGCGAGACCCC-AACGTTCCTAATAGGGCTTCTTAGACGTATCAGAGCCGATAAGGCGCTTGAAAT--GGGTTAATAACAGGTCAGTGATGCCCTTAGATGTTCTGGGCCGCACGCGCGTTACAATGGCACGTAA-AGCGAGTG---CTTCTCCAAAGGCTTTGCCGGGGCCGAAAGGTC--CTGGTAATC-CCTAATCCCTGCCTTGACTGGGATAGATCATTGCAATT-ATTGGTCTCCAACGAGGAATTTTTAGTAGGCGCAGG-TCATTAACCTGCGTCGAATGCGTCCCTGCCCTTTGTACACACCGCC-----------------
Prototrichia_metallica_MA80049            ATATGCTTGTCCCGAAGATTAAGCCATGCATGCCTCTGATTTAAATCTGCGATGGGCTCCGTACAACTGTTGCCACCCAGCAGCCGGATAACCG-AGGTAATTCTTTGGCTAATACGTGCTTTGGTGCGAATTGAGGGGCTTCCGACCTATCA-ACTGGATGAATGGAGC-CCGGCTCCACATGGTCGCAACGGGTACAGAGGATTAGGGTTCGGTCCTGGAGAGGTAGCCTCAAAAATCGCTACCACTTCTAAGGAAGGCAGCAGGCGCGCAACGTTCCCCATGGGGACCCTGAGGACGTGAAGGGACATAGCAATACCGGGCGAAGCTTGGTAATTGAAATGGGGGCGATTTAAATCCCCCACCGAGTAACAATTGGAGGACAAGTCTGGTGCCAGCACCCGCGGTAATTCCAGCTCCAATGGCATCTCATTAAGTTGTTGCAGTTAAAACGCTCGTAGCTAACCAAGGCCGTAACCCGCCCAGCCGGGGCCCCTTACTTTGAGTAAATTAGAGCGCTAAAAGCAGGTCTACACGTGAATACTTCAGCAAAGAATAGTCGAACAAGGAATGATTTATTGGGGAGATCGGGGCAGGCCACATGGCAGGGGTAGGGGTGAAATCCGTTGATCCTTGCTAGGTGAACAAAAGCGAAAGCAGCCTGCTAGTACTCTTTCTTAAGTCAAGAACGAAAGTCTGGGGATCGAAGATGATCAGATACCATCGTAGTCCAGACCCTAAATGATGCCGACCATGGATGGACCGCCGTCCATCCCGACCCGGGCCGCACCTTGCGAGAAATCA-CAAGTCTATGGGCTCCGGGGGGAGTATGGTCGCAAGACTGAAACTTAAAGGAATTGACGGAAAAGCACACAAGGAGTGGAGCCTGCGGCTTAATTTGACTCAACACGGGGAAACTCACTATGGTAAGAGAAGGGGATGAAGGTCAGCCGAGCAGGGCTTACCTGATTCCTTCAATGGTGGTGCATGGTCGTTCTTAGTTCGTGGATTGATTTGTCTGGTCTATTCCGCTAACGAGCGAGAACCTGTCCTTCCTTGGTTAGGCAACCCAGGGGAACTTGTCCCTCCAAGGGACCGTAAGC--AGGTCAATAACAGGTCAGTGATGCCCTTAGATACCTTAGGCTGCACGCGCGCTACAATGGGGGG-AAGAACGGGCT---CCT----------------TGTGCCTAGCGGCGGCGGGAAACCCTGGGAAAGCCCCCCATATCCGGGATTATGGGGTGT-AAACACCCCTTATGAACAAGGAATTTCTAGTAACCGCGCG-TCACCAGCGCGCGGTGATTT-------------------------------------------
Prototrichia_metallica_MM24907            ATATGCTTGTCCCGAAGATTAAGCCATGCATGCCTCTGATTTAAATCTGCGATGGGCTCCGTACAACTGTTGCCACCCAGCAGCCGGATAACCG-AGGTAATTCTTTGGCTAATACGTGCTTTGGTGCGAATTGAGGGGCTTCCGACCTATCA-ACTGGATGAATGGAGC-CCGGCTCCACATGGTCGCAACGGGTACAGAGGATTAGGGTTCGGTCCTGGAGAGGTAGCCTCAAAGATCGCTACCACTTCTAAGGAAGGCAGCAGGCGCGCAACGTTCCCCATGGGGACCCTGAGGACGTGAAGGGACATAGCAATACCGGGCGAAGCTTGGTAATTGAAATGGGGGCGATTTAAATCCCCCACCGAGTAACAATTGGAGGACAAGTCTGGTGCCAGCACCCGCGGTAATTCCAGCTCCAATGGCATCTCATTAAGTTGTTGCAGTTAAAACGCTCGTAGCTAACCAAGGCCGTAACCCGCCCAGCCGGGGCCCCTTACTTTGAGTAAATTAGAGCGCTAAAAGCAGGTCTACACGTGAATACTTCAGCAAAGAATAGTCGAACAAGGAATGATTTATTGGGGAGATCGGGGCAGGCCACATGGCAGGGGTAGGGGTGAAATCCGTTGATCCTTGCTAGGTGAACAAAAGCGAAAGCAGCCTGCTAGTACTCTTTCTTAAGTCAAGAACGAAAGTCTGGGGATCGAAGATGATCAGATACCATCGTAGTCCAGACCCTAAATGATGCCGACCATGGATGGACCGCCGTCCATCCCGACCCGGGCCGCACCTTGCGAGAAATCA-CAAGTCTATGGGCTCCGGGGGGAGTATGGTCGCAAGACTGAAACTTAAAGGAATTGACGGAAAAGCACACAAGGAGTGGAGCCTGCGGCTTAATTTGACTCAACACGGGGAAACTCACTATGGTAAGAGAAGGGGATGAAGGTCAGCCGAGCAGGGCTTACCTGATTCCTTCAATGGTGGTGCATGGTCGTTCTTAGTTCGTGGATTGATTTGTCTGGTCTATTCCGCTAACGAGCGAGAACCTGTCCTTCTTTGGTTAGGCAACCCAGGGGAACTTGTCCCTCCAAGGGACCGTAAGC--AGGTCAATAACAGGTCAGTGATGCCCTTAGATACCTTAGGCTGCACGCGCGCTACAATGGGGGG-AAGAACGGGCT---CCT----------------TGTGCCTAGCGGCGGCGGGAAACCCTGGGAAAGCCCCCCATATCCGGGATTATGGGGTGT-AAACACCCCTTATGAACAAGGAATTTCTAGTAACCGCGCG-TCACCAGCGCGCGGTGATTTCGTCCCTGCTTTTTGTACACACCGCCCGTCGCTCCTACCGATT
Reticularia_jurana_MA83010                ATATGCTTGCTCCGAAGACTAAGCCATGCATGCTAGCGCAAGGAATCTGCGAACGGCTCCGTACAACTGTTATAAGCCTGCCGTCGGATAAGCGGCGGTAAACCTGCACCTAAAACGTATAGGGCAGGG-CACGATGGGTTTCAGCCCTATCA-ACCCGCTGGTAGGGTA-TTGGCCTACCAGGGTGACTACGGGTACAGAGGATTAGGGTTTGATCCTGGAGAGGTGGCCTGAGAAATTGCCACCACTGCTACGGCAGGCAGCAGGCGCGCAACGTTCCCAATGTTTTACATGAGGACGTGAAGGGGCGTAACAACGCCTCGCTAAGCGAGGCGATTGAAATGGGGCGGGCTTAAACACCCCGCCGAGTAGCA-----------------------------------------------------------------------------------------------------------------------------------------------------------------------------------------------------------------------------------------------------------------------------------------------------------------------------------------------------------------------------------------------------------------------------------------------------------------------------------------------------------------------------------------------------------------------------------------------------------------------------------------------------------------------------------------------------------------------------------------------------------------------------------------------------------------------------------------------------------------------------------------------------------------------------------------------------------------------------------------------------------------------------------
Reticularia_lycoperdon_AMFD262            ATATGCTTGCTCCGAAGACTAAGCCATGCATGTCAATCAGTGGAATCTGCGAACGGCTCCGTACAACTGCTATAATCCTGCCGTCGGATAAGCAGCGGTAAACCTGCGCCTAAAACGTAGAGGGATGGG-CACGATGGGTTTCAGGCCTATCA-ACCCGCTGGTAGGGTA-TTGGCCTACCAGGGTTGCAACGGGTACAGAGGATTAGGGTTTGATCCTGGAGAGGTGGCCCGAGAAATTGCCACCACTGCTACGGCAGGCAGCAGGCGCGCAACGTTCCCAATGTTTCACATGAGGACGTGAGGGGGCGTAACAACGCCCCGCAACGCGGGGCGATTGAAATGGGGCGGGCTTAAACACCCCGCCGAGTAGCAATTGGAGGACAAGTCTGGTGCCAGCACCCGCGGTAATTCCAGCTCCAATAGTGTATAATTGAGCTGCTGCGCTTAAAGCGCTCGTAGTCCCAATTTGGACTACCCC-------------------------------------------------------------------------------------------------------------------------------------------------------------------------------------------------------------------------------------------------------------------------------------------------------------------------------------------------------------------------------------------------------------------------------------------------------------------------------------------------------------------------------------------------------------------------------------------------------------------------------------------------------------------------------------------------------------------------------------------------------------------------------------------------------------------------------------------------------------------------------------------------------------------------
Reticularia_splendens_LE_259254           ---------------AGACT-AGCCATGCATGCTAGCTCAGGAAATCTGCGAACGGCTCCGTACAACTGTTATAAGCCTACCGTCGGATAAGCGGCGGTAAACCTGCACCTAAAACGTAAATTGCAGGG-CACGATGGGTTTCAGGCCTATCA-GCTTGCTGGTAGGGTA-TTGGCCTACCAGGGCTGCTACGGGTACAGAGGATTAGGGTTTGATCCTGGAGAGGTGGCCCGAGAAATTGCCACCACTGCTACGGCAGGCAGCAGGCGCGCAACGTTCCCAATGTTTAACATGAGGACGTGAAGGGGCGTAACAACGCCTCGCCTGGCGAGGCGATTGAAATGGGGCGGGCTTAAACAACCCGCCGAGTAGCAATTGGAGGACAAGTCTG------------------------------------------------------------------------------------------------------------------------------------------------------------------------------------------------------------------------------------------------------------------------------------------------------------------------------------------------------------------------------------------------------------------------------------------------------------------------------------------------------------------------------------------------------------------------------------------------------------------------------------------------------------------------------------------------------------------------------------------------------------------------------------------------------------------------------------------------------------------------------------------------------------------------------------------------------------------------------------------------------------------
Reticularia_splendens_UARK_20735          ----------------------------------------------CTGCGAACGGCTCCGTACAACTGTTATAAGCCTAACGTCGGATAAGCGGCGGTAAACCTGCACCTAAAACGTAAATTGCAGGG-CACGATGGGTTTCAGGCCTATCA-GCTTGCTGGTAGGGTA-TTGGCCTACCAGGGCTGCAACGGGTACAGAGGATTAGGGTTTGATCCTGGAGAGGTGGCCCGAGAAATTGCCACCACTGCTACGGCAGGCAGCAGGCGCGCAACGTTCCCAATGTTTTACATGAGGACGTGAAGGGGCGTAACAACGCCTCGCCCGGCGAGGCGATTGAAATGGGGCGGGCTTAAACAACCCGCCGAGTAGCAATTGGAGGACA------------------------------------------------------------------------------------------------------------------------------------------------------------------------------------------------------------------------------------------------------------------------------------------------------------------------------------------------------------------------------------------------------------------------------------------------------------------------------------------------------------------------------------------------------------------------------------------------------------------------------------------------------------------------------------------------------------------------------------------------------------------------------------------------------------------------------------------------------------------------------------------------------------------------------------------------------------------------------------------------------------------------
Trichia_alpina_MA80534                    ATATGCTTGTCCCGAAGCTTAAGCCATGCATGTCTCGATCCCGAATCTGCGAACGGCTCCGTATATCTGTTGTAACCCGCCGCCGGCATAACCA-CGGTAATTCTGTGGCTAATACGTGTAACGGAGCG-TGTGACGGGCTTCAGACCTATCA-ACTAGATGCCCAGGGA-TGGCCTGGGCATGGTTTCAACGGGTACAGAGGATCAGGGTTCGGTCCTGGAGAGGTAGCCTGAGAGATCGCTACTACTTCTAAGGAAGGCAGCAGGCGCGCAACGTTCCCAATGGGGACCCTGAGGACGTGAAGGGACATACCAATGCCCGGCCAAGCCGGGCAATTGGAATGGGGGACCTTTAAACCCCACACCGAGTAACAATTGGAGGACAAGTCTGGTGCCAGCACCCGCGGTAATTCCAGCTCCAATAGCATCTAATTAAGTTGTTGCAGTTAAAACGCTCGTAGTTCAAGCCGGTGCGCCCCGGGTTGCCCTCCGCACGCTACTCTGAATAAATGTGAGCGCTCCAAGCAGGCCGGCCCTTATAACCCGCAGCAAAGAATAATGGAAGGGTCGATGATAGATAGGGGGGATCGGGGCAGGCCACATGGCGGGGGTAGGGGTGAAATCCGTTGATCCTCGCCAGGTGAACTAGAGCGAAGGCAGCCTGCAAGTACCCATCCTTTGATCAAGAACGAAAGTCTGGGGATCGAAGATGATCAGATACCATCGTAGTCCAGACCCTAAATCATGCCGGCCATGGATGGGCGCTCGTCCATCCCGACCCTGCCCGCACCTTGTGGGAAACCAT-AAGCGTTTGGGCTCCGGGGGGAGTATGGTCGCAAGACTGAAACTTAAAGGAATTGACGGAAGAGCACACAAGGAGTGGAGCCTGCGGCTTAATTTGACTCAACACGGGGAAACTCACTAGGGCAAGAGGGGGGTAGGATCGACAGCCTATCAGGGCTTTCCTGATTCCTCCAGTGGTGGTGCATGGTCGTTCTTAGTTCGTGGACTGATTTGTCTGGTCTATTCCGCTAACGAGCGAGAACCCACCCTCTCGTGGTTAGGCGGTCCGGAGGGACCGGCCCCGTTAAGGTGCCGGCAGC--GGGTCAATAACAGGTCAGTGATGCCCTTAGATGCTCTAGGCCGCACGCGCGCTACAATGGGGCA-AAAACCGGGCTC--TCC----------------TGTGCCGAAAGGCGGCGGGGAATCC-GCAAAAGTGCCCCGTATCCGGGACAGCGCCGTGT-AAC-TCGGCGCTCGAACAAGGAATTTCTAGTAGTCAT-G-----------------------------------------------------------------
Trichia_scabra_MA81001                    ATATGCTTGTCCCAAAGCTTAAGCCATGCATGTCTCTACCCCGAATCTGCGAACGGCTCCGTATATCTGTTGTAACCCACCACCGGCATAACCA-CGGTAATTCTGTGGCTAATACGTGTAACGGTGTG-TGTGATGGGCTTCAGACCTATCA-ACTAGATGGCCAGGGA-TAGCCTGGCCATGGTCGCAACGGGTACAGAGGATCAGGGTTCGGTCCTGGAGAGGTAGCCTGAGAAATCGCTACTACTTCTAAGGAAGGCAGCAGGCGCGCAACGTTCCCAATGGGGACCCTGAGGACGTGAAGGGACATACCAATGCTCAGCCAAGCTGAGCAATTGGAATGGGGGACCTCTAAACCCCACACCGAGTAACAATTGGAGGACAAGTCTGGTGCCAGCACCCGCGGTAATTCCAGCTCCAATAGCATCTAGTTAAGTTGTTGCAGTTAAAACGCTCGTAGTTCGATTTGGTGCGTCTTGTGCTACCTCTGGCACCTTACTTTGAAGAAATGTGAGCGCTCCAAGCAGGCCGGCCCTTACAACCTCCAGCAAAGAATAATGAAAAGGTCAATGATCTATAGGGGAGATCGGGGTGGGCCATATGGCAGGGGTAGGGGTGAAATCCGTTGATCCTTGCCAGATGAACTAGAGCGAAAGCAGCCCACAAGTACTCACCCTTTGATCAAGAACGAAAGTCTGGGGATCGAAGATGATCAGATACCATCGTAGTCCAGACCCTAAATTATGCCGGCCATGGATGGGCGCTAGTCCATCCCGACCTTGCCTGCACCTTGTGGGAAACCAT-AAGCGTTTGGGCTCTGGGGGGAGTATGGTCGCAAGACTGAAACTTAAAGGAATTGACGGAAGAGCACACAAGGAGTGGAGCCTGCGGCTTAATTTGACTCAACACGGGGAAACTCACTAGGGCAAGAGGGGGGTAAGATGGACAGCCTATCAGGGCTTTCCTGATTCTTCCAGTGGTGGTGCATGGTCGTTCTTAGTTCGTGGACTGATTTGTCTGGTCTATTCCGCTAACGAGCGAGAACCCTCCC-ATTGAGGTTAGGCGCACCAGAGGGACCAGTATCATTAAGGTGCTGGCAGT--GGGTCAATAACAGGTCAGTGATGCCCTTAGATGCTCTAGGCCGCACGCGCGCTACAATGGGGCA-AGTATCGGGCT---TCC----------------TGTGCTGAAAGGCGGCGGGAAATCC-GCGAAAGTGCCCCGTATCTGGGATAGCGCTGTGT-AAC-TCAGCGCTTGAACAAGGAATTTCTAGTAGTCATGGG-TCACCAGCCCATGACGATTC-------------------------------------------
Trichia_scabra_MS22055                    ------------------------------------------------------------------------------------GGCATAACCA-CGGTAATTCTGTGGCTAATACGTGTAACGGTGTG-CGCGACGGGCTTCAGACCTATCA-ACTAGATGGCCAGGGA-TAGCCTGGCCATGGTCGCAACGGGTACAGAGGATCAGGGTTCGGTCCTGGAGAGGTAGCCTGAGAGATCGCTACTACTTCTAAGGAAGGCAGCAGGCGCGCAACGTTCCCAATGGGGACCCTGAGGACGTGAAGGGACATACCAATGCCCAGCCAAGCTGGGCAATTGGAATGGGGGACCTCTAAACCCCACACCGAGTAACAATTGGAGGACAAGTCTGGTGCCAGCACCCGCGGTAATTCCAGCTCCAATAGCATCTAGTTAAGTTGTTGCAGTTAAAACGCTCGTAGTTCAAGCTGGTGCGCCCTGCGCTACCCCTGGCACCTTACTTTGAAGAAATGTGAGCGCTCCAAGCAGGCCGGCCCTTACAACCTCCAGCAAAGAATAACGAAAAGGTCAATGATCTATAGGGGGGATCGGGGTGGGCCACATGGCGGGGGTAGGGGTGAAATCCGTTGATCCTCGCCAGGTGAACTAGAGCGAAAGCAGCCCACAAGTACCCACCCTTTGATCAAGAACGAAAGTCTGGGGATCGAAGATGATCAGATACCATCGTAGTCCAGACCCTAAATCATGCCGGCCATGGATGGGCGTTCGTCCATCCCGACCCTGCCCGCACCTTGTGGGAAACCAT-AAGCGTTTGGGCTCCGGGGGGAGTATGGTCGCAAGACTGAAACTTAAAGGAATTGACGGAAGAGCACACAAGGAGTGGAGCCTGCGGCTTAATTTGACTCAACACGGGGAAACTCACTAGGGCAGGAAGGGGGTAAGAAGGACAGCCTATCAGGGCTTTCTTGATTCCTCCAGTGGTGGTGCATGGTCGTTCTTAGTTCGTGGACTGATTTGTCTGGTCTATTCCGCTAACGAGCGAGAACCCACCC-ATCGAGGTTAGGCGCTCCGGAGGGACCGGTACCATTAAGGTGCTGGCAGC--GGGTCAATAACAGGTCAGTGATGCCCTTAGATGCTCTAGGCCGCACGCGCGCTACAATGGGGCA-AGTATCGGGCTC--TCC----------------TGTGCTGAAAGGCGGCGGGGAATCC-GCGAAAGTGCCCCGTATCCGGGATAGCGCCGTGT-AAC-TCGGCGCTTGAACAAGGAATTTCTAGTAGTCATGGG-TCACCAGCCCGTGACGATTCTGTCCCTGCTCTTTGTACACACCGCCCGTCGCTCCTACCGATT
Trichia_sordida_AMFD81                    ATATGCTTGTCCCGAAGCTTAAGCCATGCATGTCTCGATCTAGAATCTGCGAACGGCTCCGTATATCTGTTACAAACCCCCACCGGCATAACCA-CGGTAATTCTGTGGCTAATACGTGTACTGGCGCG-TGTGATGCGCACCAGACCTATCA-ACTAGATACCCAGGCA-TTGCCTGGACATGGTGACTACGGGTACAGAGAATTAGGGTTCGATTCTGGAGAGGTAGCCTGAGAGATCGCTACCACTTCTAAGGAAGGCAGCAGGCGCGCAACGTTCCCAATGGGGACCCTGAGGACGTGAAGGGATATACCAATGCCCGGCCAAGCCGGGCAATTGGAATGGGGAACATCTAAACCCCACACCGAGTAACAATTGGAGGACAAGTCTGGTGCCAGCACCCGCGGTAATTCCAGCTCCGATAGCATCTTATTAAGTTGTTGCAGTTAAAACGCTCGTAGTCCAAACCAGTGCGCCCGCGCCTGCCCCTGGCACATTACTTTGAACAAACGTGAGCGCTCCAAGCAGGCCGGCCCTTAAAACCCGCAGCAAAGAATAACCCAAGGGTAAATGATCTATAGGGGCGATCGGGGTGGGCCACATGCCAGGGGTAGGGGTGAAATCCGTTGATCCTTGGCAGGTGAACTAGAGCGAAAGCAGCCCACAAGTACGCATCCTTTGATCAAGAACGAAAGTCTGGGGATCGAAGATGATCAGATACCATCGTAGTCCAGACCCTAAATGATGCCGGCCATGGATGGGCTCTCGTCCATCCCGACCCAGCCCGCACTTTATAGGAAACTAT-AAGCGTTTGGGCTCCGGGGGGAGTATGGTCGCAAGACTGAAACTTAAAGGAATTGACGGAAGAGCACACAAGGAGTGGAGCCTGCGGCTTAATTTGACTCAACACGGGGAAACTCACTAGGGCAAGAGAATGGTAGGATAGACAGCCGATCAGGGCTTTCATGATTCGTTCAGTGGTGGTGCATGGTCGTTCTTAGTTCGTGGATTGATTTGTCTGGTCTATTCCGCTAACGAGCGAGAACCCACCCTCTCGTGGTTAGGCGATCCGGAGGGACCGGCTTCGATAAGGAGCTGGCAGC--GGGTCAATAACAGGTCAGTGATGCCCTTAGATGCTCTAGGCCGCACGCGCGCTACAATGGGGCA-AGTACCGGG-T---CCC----------------TGTGCCTTAAGGCCACGGGGAATCC-GGGAAAGTGCCCCTTATCCGGGATAACGCCGTGT-AAC-TCGGCGTTTGAACAAGGAATTTCTAGTAGTCATGGG-TCACCAGCCCGTGACGATTCTGTCCCTGCTCTTTGTACACACCGCCCGTCGCTCCTACCGATT
Trichia_varia_MA83469                     ATATGCTTGTCCCGAAGCTTAAGCCATGCATGTCTTTCCAT-AAATCTGCGAACGGCTCCGTATATCTGTTATCACCCCCGGCCCGGATACCCA-CGGTAATTCTGAGGCTAATACGTATACGGGGGTG-CGCTCCGGGTGCCAGCCCTATTA-ACTAGATGTCCGGCCA-AGGCCCGGCCACGGTGATAACGGGTACAGAGGATTAGGGTTCGATCCTGGAGAGGAAGCCTGAGAGATCGCTTCTACTTCTAAGGAAGGCAGCAGGCGCGCAACGTTCCCAATGGGGACCCTGAGGACGTGAGGGGATATAGCAATGCCCCGCCAAGCGGGGCAATTGCAATGGGGGTCCTCTAAACCCTCCACCGAGTAACAATTGGAGGACAAGTCTGGTGCCAGCACCCGCGGTAATTCCAGCTCCGATAGCATCTAATTAAGTTGTTGCAGTTAAAACGCTCGTAGTCCAAGCCAGTGCGCCCTCCCCCTCTCCAGGCCGATTACTTTGACTAAATGTGAGCGCTCGATGCAGGCCGGCC-TTGAAACCCGCAGCAAAGAATAACAGAAGGGTCAATGATTTATTGGGGGGATCGGGGTGGGCCACATGGCGGGGGTAGGGGTGAAATCCGTTGATCCTCGCCAGGTGAACTAGAGCGAAAGCAGCCCACAAGTACCCTTTCTTAGATCAAGAACGAAAGTCTGGGGATCGAAGATGATCAGATACCATCGTAGTCCAGACCCTAAATGTTGCCGGCCATGGATGGGCGCTAGTCCATCCCGACCCGGCCCGGACCTTGTGAGAAATCAT-AAGCGTTTGGGCTCCGGGGGGAGTATGGTCGCAAGACTGAAACTTAAAGGAATTGACGGAAGAGCACACAAGGAGTGGAGCCTGCGGCTTAATTTGACTCAACACGGGGAAACTCACTAGGGCAAGAGGGGGGTAGGATGGACAGCCCAGCAGGGCTTTCCTGATTCCTCCAGTGGTGGTGCATGGTCGTTCTTAGTTCGTGGATTGATTTGTCTGGTCTATTCCGCTAACGAGCGAGAACCCTCCCTTTCGAGGTTGGGCAGTCCGGAGGGACCGGCTCCGAGAAGGAGCCGGCAGC--GGGTCAATAACAGGTCAGTGATGCCCTTAGATGCTCTAGGCTGCACGCGCGCTACAATGGGGCG-AACACCGGGCTC--TCC----------------TGTGCCTAACGGCGGCGGGTAATCCGGTTAAAGCGCCCCGTATCCGGGATAGGGCCATGT-AAC-TTGGCCCTTAAACAAGGAATTTCTAGTAGTCGCCCA-TCACCAGTGGGCGACGATTC-------------------------------------------
Tubifera_corymbosa_AMFD251                ATATGCTTGTTCGGGAGACTAAGCCATGCAAGTGATATATAAAAATCTGCGATAAGCTCCGTATATCTGTTATAACC-TGTCGCCGGATAATGT-CGGAAACACTGGCAATAAGACGTTGTAGCACGCT-CGCGAGGGGTTTCAGTCCTATCA-ACTAGACGGATGGGTA-ACCTCCATCCATGGTTATAACGGGTACAGAGGATTAGGGTTTGATCCTGGAGAGGTAGCCTTAAATATTGCTCCCACTTCCATGGAAGGCAGCAGGCGCGCAACGTTCTCAATGGTTAGACCGAAGACGTCACCGAACATAGCAATACCCTGCCACGCAGGGCAATTGAAATGGGGGCGACCCAAACCCTCCACCGAGAAGCTATTAGAGGACAAGTCTGGTGCCAGCACCCGCGGTAATTCCAGCTCTAATAGCATCTTGTTAATTTGTTGCAGTTAAAACGCTCGTAGCCGATTTCGACTCGTCAAATTGTGAACTCTGAAGGTTACTTTGAGGAAACTCGAGTGATCAAAGCAGGTC------TGAAGAAGCTAGCAAAGAATATTTATATGGTTAAAGACAAATGGGAAAGATCGGTGTCAGCCACATGATGAGGGTAGGGGTGAAATCCGTTGATCCCCATCAGGTGTCCAAAAGCGAAAGCAGCTGACAAGTACTTCTCCCTCGGTCAAGAACGAAAGTCTGGGGAGCGAATGTGATCAGATACCACAGTAGTCCAGACTGTAAACTTTGCCTACTCTGGGCGGACCCTTGTCCA-CCTGACTCAGCCTGAACTCCGAGAGAAATC-G-AAG---TTTGGTTCTGGGGGGAGTATGGTCGCAAGAAGGAAACTTAAAGGAATTGACGGAAGAGCACACAAGAAGTGGAGCCTGCGGCTTAATTGGACTCAACACCGGAAAACTTACTAGAGCCA-ATAGTGGTATGATTGACTGCTTGCAGAGCTTTCATGAT--CACTTGTTGGTGGTGCATGGCCGTTCTTAGTTCGTGGAGTGATTCGTCTGGTTAATTCCGTTAACGAGCGAGAACCG-AACGACCTAAGTTGAGGTCACTAGGAGAACTGGGCTCCGAAAGGAGCTGGTAAT-CGGGTCAATAACAGGTCATTGATGCCCTTAGATGCTCTAGGCCGCACGCGCGCTACAATGGGGGA-GCTAGCGAGTT---TCT----------------GC-CCTGGGAACCGGCA-GGAAATC-GCAAAAATCCCTCCCACCTGGGACTGCAGAGTGGCAAC-TCTCTTCACGAACCAGGAATTTCTTGTAAGCGCGCG-TCAGCACCGCGTGTTGACTCTGTTACTGCTCTTTGTACACACCGCCCGTCGCTCCTACCGATT
Tubifera_ferruginosa_AMFD196              --------------------------------------------------------------ATAT-TGTTAATACC-TGTGGTCGGATAATGC-TGGAAACCCTAACAATAATACGTTATTGCACAAT-CACGTTGGGCTTCAGTCCTATCA-ACTGGATTGCTGGGCA-TTGACCTGCCACGGTACTAACGGGTGCAGAGGATTAGGGTTTGATCCTGGAGAGGTAGCCTGAGAAATAGCTCCCACTTCCATGGAAGGCAGCAGGCGCGCAACGTTCCCAATGGTTAGACCGAGGACGTTAAGGAACATAGCAATACTTTGCTTAGCAAAGCAATTGAAATGGGGGAGATCCAAATCATCCACCGAGTAACAATTAGAGGACAAGTCTGGTGCCAGCACCCGCGGTAATTCCAGCTCTAATGGCATCTAATTGTTTTGTTGCAATTAAAACGCTCGTAGTTAGAATTGACTCAGCAGCCTCGGTTTTCCCACTTTGACTTTGAGTAAATTCAATCGATCAAAGCAGGTCGACCATTGAAGACAGTAGCAAAGAATCAAATCTTTGCTTATGATCGATAGGGGTTGTCAGAGTCAGCCACATGATGGAGGTAGGGGTGAAATCCGTTGATCTTCATCAGGTGAACTACTGCGAAAGCAGCTGACTTGTATACCTTCTTTAATCAAGAACGAAAGTCTGGGGAGCGAATGTGATCAGATACCACAGTAGTCCAGACTGTAAACGATGCTGACTCCGGGTGGACTCTTGTCCA-CATGACCCAAACTGAACTTTGTGAGAAATCAT-AAG---TTCAGCTTTGGGGGGAGTATGGTCGCAAGACTGAAACTTAAAGGAATTGACGGAAGAGCACAC-ACGAGTGGAGCCTGCGGCTTAATTTGACTCAACACGGGAAAACTTACTAGAGCAAGATAGAGGTATGATCGACAGCTTGCAGAGCTTTCGTGATT-CTCTTGGTGGTGGTGCATGGCCGTTCTTAGTTCGTGGAGCGATCTGTCTGGTTAATTCCGCTAACGAGCGAGAACCG-AACACCCCAAGTTGAGCTCACTGAGAGTAGGGGCCCCTTTAAGGGGCTGGTAAT-GGGGTCAATAACAGGTCATTGATGCCCTTAGATGCTCTAGGCCGCACGCGCGCTACAATGGGGGGGATTAGCACGTT---CTC----------------GC-TTTGAAAGCTTGCCGAGCAATC-AACAAAACCCCCCATACCTGGGATTGTAGGGTGTAAAA-TCCCTTCATGAACAAGGAATTTCTAGTAGGCGCAAT-TCACTACCTTGTGCTGAATTCGTTACTGCTCTTTGTACACACCGCCCGTCGCTCCTACCGATT
Uncultured_Cribraria_clone_13             -------------------------------------------------CGAACGGCTCCGTATATCTGTGATAACCCTGCTGATGGATATCCGACGGTAATTCTGCGGCTAATACATGCTTTGGTAAA-TTAGAGGGGTTTCAGCTCTATCA-ACTGTTGAGCAGGGTA-TTGACCTGTTCAGGTGATCACGGATACAGAGAATCAGGGCTCGATTCTGGAGAGGAAGCTTAAAAATCCGCTTCTACTTCTAAGGAAGGCAGCAGGCGCGAAACGTTCCCAATAACTGGGTCGAGGACGTTAGGAAACATACGGAACTGGGCTAGGCTCAGAC-ATTCGGATGAGGGCAAAATAGAACTCTCACCTAGTAACAATTAGTGGGAAAGTCTG------------------------------------------------------------------------------------------------------------------------------------------------------------------------------------------------------------------------------------------------------------------------------------------------------------------------------------------------------------------------------------------------------------------------------------------------------------------------------------------------------------------------------------------------------------------------------------------------------------------------------------------------------------------------------------------------------------------------------------------------------------------------------------------------------------------------------------------------------------------------------------------------------------------------------------------------------------------------------------------------------------------

;
END;
